# Supplementary material for: Plasma miRNA Profile of Crohn’s Disease and Rheumatoid Arthritis Patients
Source: Biology (Basel). 2022 Mar 25;11(4):508. doi: 10.3390/biology11040508 (PMC9033111; doi:10.3390/biology11040508)
Supplement: Supplementary file 1 [file biology-11-00508-s001.zip]

Archive with 3 entries (2 files):
- supplementary/
- supplementary/biology-1621436-non_published_material.pdf
- supplementary/biology-1621436-supplementary.xlsx
