# Supplementary material for: Plasma miRNA Profile of Crohn’s Disease and Rheumatoid Arthritis Patients
Source: Biology (Basel). 2022 Mar 25;11(4):508. doi: 10.3390/biology11040508 (PMC9033111; doi:10.3390/biology11040508)
Supplement: Supplementary file 1 [file biology-11-00508-s001.zip › supplementary/biology-1621436-supplementary.xlsx]

## Sheet: Table S1
	CD / Healthy
1Mature miRNA	2CPM	3FC	3FDR
Up-regulated
hsa-miR-4433b-5p	2843	509.1	0
hsa-miR-126-5p	781	492.9	0
hsa-miR-221-5p	1154	457.6	0
hsa-let-7d-5p	4113	440.7	0
hsa-miR-3121-5p	172	423.3	0
hsa-miR-483-5p	1939	410	0
hsa-miR-432-5p	2428	396	0
hsa-miR-30c-5p	488	390.2	0
hsa-miR-760	367	359.5	0
hsa-miR-128-2-5p	347	358.6	0
hsa-miR-128-1-5p	347	358.6	0
hsa-miR-24-3p	691	351.9	0
hsa-miR-24-1-5p	616	350.4	0
hsa-miR-24-2-5p	616	350.4	0
hsa-miR-1260b	1452	333.4	0
hsa-miR-409-5p	770	322.7	0
hsa-miR-431-5p	245	300.2	0
hsa-miR-652-5p	1136	292	0
hsa-miR-574-5p	133	288.5	0
hsa-miR-361-5p	148	283.1	0
hsa-miR-92b-5p	597	281.9	0
hsa-miR-625-5p	156	280.5	0
hsa-miR-223-3p	1140	279	0
hsa-miR-4446-5p	160	268.2	0
hsa-miR-328-5p	961	264.9	0
hsa-miR-140-5p	214	259.8	0
hsa-miR-197-5p	298	256.7	0
hsa-miR-5010-5p	140	251.3	0
hsa-miR-382-5p	521	250.4	0
hsa-miR-485-5p	380	248.7	0
hsa-miR-10401-3p	147	239.8	0
hsa-miR-10401-5p	147	239.8	0
hsa-miR-654-5p	145	212.6	0
hsa-miR-584-5p	468	208.4	0
hsa-miR-139-5p	123	201.7	0
hsa-miR-139-3p	123	201.7	0
hsa-miR-493-5p	272	196.8	0
hsa-miR-106b-5p	212	188.4	0
hsa-miR-339-5p	115	181.6	0
hsa-miR-874-5p	260	173.9	0.001
hsa-miR-424-5p	92	172.8	0
hsa-miR-1306-5p	81	172.3	0
hsa-miR-100-5p	89	171	0
hsa-miR-323a-5p	149	166.8	0
hsa-let-7e-5p	1010	153.7	0.001
hsa-miR-331-5p	82	153.5	0
hsa-miR-4732-5p	289	150.5	0.001
hsa-miR-99b-5p	528	150.1	0
hsa-miR-1304-5p	178	149.7	0
hsa-miR-133a-5p	119	149.3	0
hsa-miR-548ae-5p	76	143.9	0
hsa-miR-323b-5p	155	141.2	0
hsa-miR-4488	74	141.1	0
hsa-miR-10b-5p	706	136	0.002
hsa-miR-411-5p	85	135.1	0
hsa-miR-363-5p	291	135	0.002
hsa-miR-10527-5p	90	134.2	0
hsa-miR-152-5p	77	130.8	0
hsa-miR-335-5p	111	127.3	0
hsa-miR-664b-5p	60	126	0
hsa-miR-342-5p	815	122.3	0.001
hsa-miR-26b-5p	274	122	0.001
hsa-miR-375-5p	164	121.9	0.001
hsa-miR-1249-5p	51	120.6	0
hsa-miR-4685-5p	60	117	0
hsa-miR-4685-3p	60	117	0
hsa-miR-185-5p	84	116.1	0
hsa-miR-1294	78	108.5	0
hsa-miR-145-5p	84	107.9	0
hsa-miR-1307-5p	50	105.4	0
hsa-miR-532-5p	78	103.3	0
hsa-miR-200b-5p	71	102.3	0
hsa-miR-153-3p	52	99.9	0
hsa-miR-153-5p	52	99.9	0
hsa-miR-130b-5p	373	92.4	0.004
hsa-miR-494-5p	76	85.1	0
hsa-miR-30e-5p	62	77.7	0
hsa-miR-27a-5p	71	75.5	0
hsa-miR-148b-5p	69	75.2	0
hsa-miR-320e	160	67.7	0
hsa-miR-143-5p	538	66.8	0.006
hsa-miR-2110	446	62.4	0.005
hsa-miR-30a-5p	245	60.9	0.004
hsa-miR-93-5p	936	52.8	0.003
hsa-miR-9-5p	481	42.9	0.013
hsa-miR-320d	123	32	0.002
hsa-miR-99a-5p	123	31.9	0.012
hsa-miR-125b-5p	263	25.4	0.022
hsa-miR-181a-5p	915	24.7	0.023
hsa-miR-28-5p	485	23.1	0.019
hsa-let-7b-5p	99637	21.4	0.002
hsa-let-7a-5p	68353	19.3	0.003
hsa-miR-25-5p	3531	14.6	0.037
hsa-let-7f-5p	11809	12.7	0.046
hsa-miR-423-5p	93562	6.7	0.042
Down-regulated
hsa-miR-148a-3p	520	-21.4	0.044
hsa-miR-186-5p	249	-30.1	0.012
hsa-miR-148a-5p	501	-521.7	0
hsa-miR-219a-5p	243	-970.1	0

## Sheet: Table S2
	CD/ Healthy
1Mature miRNA	2CPM	3FC	3FDR
Up-regulated
Novel_chrX_24211	295	464.1	0
Novel_chr12_15512	301	316.4	0
Novel_chr16_18362	124	302.2	0
Novel_chr4_5285	554	300.3	0.001
Novel_chr17_19435	152	240.3	0
Novel_chr9_11880	127	205	0
Novel_chr9_11862	87	185.3	0
Novel_chr12_15608	89	163.5	0
Novel_chr2_3282	110	155.6	0
Novel_chr4_5644	64	135.5	0
Novel_chr20_22217	110	132.2	0
Novel_chr2_2285	133	121.4	0
Novel_chr10_13033	61	119.8	0
Novel_chr10_13275	89	115.2	0
Novel_chr12_15753	53	97.7	0
Novel_chr1_978	642	24.7	0.019
Novel_chr2_3292	65300	21.4	0
Down-regulated
Novel_chr8_11210	101	-136.9	0.001
Novel_chr6_8033	635	-254.5	0.001
Novel_chr21_22442	505	-442.9	0
Novel_chr1_1038	207	-540.8	0
Novel_chr3_4266	216	-583.4	0
Novel_chr16_19033	224	-635.5	0
Novel_chr3_4355	669	-1085.4	0

## Sheet: Table S3
	RA / Healthy
1Mature miRNA	2CPM	3FC	3FDR
Up-regulated
hsa-miR-7-5p	537	751.4	0
hsa-miR-9-5p	481	539.1	0
hsa-miR-186-5p	249	468.5	0
hsa-miR-2110	390	394.8	0
hsa-miR-543	248	387.1	0
hsa-miR-22-5p	562	340	0
hsa-miR-10b-5p	706	332.5	0.001
hsa-miR-363-5p	291	318.2	0.001
hsa-miR-130b-5p	373	276.8	0.001
hsa-miR-342-5p	815	268	0.001
hsa-miR-328-5p	961	265.5	0.001
hsa-miR-124-5p	257	263.2	0
hsa-miR-483-5p	1939	263	0
hsa-miR-143-5p	538	254	0.001
hsa-miR-101-5p	165	202.1	0
hsa-miR-101-2-5p	165	202.1	0
hsa-miR-4508	192	201	0
hsa-miR-652-5p	1136	181.4	0
hsa-miR-99ª-5p	123	180.6	0.001
hsa-miR-99b-5p	528	166.3	0.001
hsa-miR-1260b	1452	147.6	0.001
hsa-miR-375-5p	164	118	0.002
hsa-miR-3615	64	106	0
hsa-miR-4433b-5p	2843	102.2	0
hsa-miR-30ª-5p	245	98.8	0.002
hsa-miR-24-1-5p	616	89.5	0.003
hsa-miR-24-2-5p	616	89.5	0.003
hsa-miR-128-2-5p	347	83.1	0.003
hsa-miR-128-1-5p	347	83.1	0.003
hsa-miR-24-3p	691	77.8	0.003
hsa-miR-369-5p	52	69.9	0
hsa-miR-874-5p	260	69.1	0.003
hsa-miR-4732-5p	289	62.4	0.005
hsa-let-7d-5p	4113	59.4	0.001
hsa-miR-26b-5p	274	57.2	0.005
hsa-miR-584-5p	468	53.7	0.005
hsa-miR-92b-5p	597	49.2	0.003
hsa-let-7e-5p	1010	45.8	0.007
hsa-miR-223-3p	1140	41.8	0.005
hsa-miR-574-5p	133	33	0.015
hsa-miR-125b-5p	263	16.6	0.03
hsa-miR-181ª-5p	915	15.1	0.037
hsa-miR-320d	123	15	0.016
hsa-miR-532-5p	78	13.8	0.035
hsa-let-7b-5p	99637	9.2	0.03
Down-regulated
hsa-miR-320e	160	-7.2	0.044
hsa-miR-654-5p	145	-12.7	0.032
hsa-miR-221-5p	1154	-18.2	0.008
hsa-miR-197-5p	298	-19.2	0.005
hsa-miR-382-5p	521	-19.9	0.005
hsa-miR-432-5p	2428	-25	0.003
hsa-miR-10a-5p	439	-54	0.002
hsa-miR-27b-5p	91	-73.3	0.001
hsa-miR-193a-5p	357	-154.6	0
hsa-miR-433-5p	171	-235.4	0
hsa-miR-219a-5p	243	-351.2	0
hsa-miR-146b-5p	354	-374.3	0

## Sheet: Table S4
	RA / Healthy
1Mature miRNA	2CPM	3FC	3FDR
Up-regulated
Novel_chr3_4626	338	729.2	0
Novel_chr15_18269	225	358.8	0
Novel_chr16_18769	231	330.7	0
Novel_chr11_14394	193	288.9	0
Novel_chr19_20971	238	281.6	0
Novel_chr17_20018	126	271.6	0
Novel_chr7_9780	271	266.9	0
Novel_chr4_5285	554	233.3	0.001
Novel_chr15_18299	105	206.8	0
Novel_chr17_19726	146	165.6	0
Novel_chr11_14593	102	158.9	0
Novel_chr3_5170	65	127.2	0
Novel_chr12_15980	112	114.7	0
Novel_chr19_21201	79	110.7	0
Novel_chr2_3308	62	91.4	0
Novel_chr1_1055	64	86.9	0
Novel_chr1_170	72	85.7	0
Novel_chr22_23303	171	70.5	0.001
Novel_chr19_21223	62	70.2	0.001
Down-regulated
Novel_chr16_19033	224	-319.3	0
Novel_chr3_4266	216	-384.6	0
Novel_chr3_4355	669	-409.1	0
Novel_chr1_1038	207	-412.2	0

## Sheet: Table S5
GO biological process complete	Fold Enrichment	P-value	FDR
abducens nerve formation (GO:0021599)	47.5	0.00248	0.0168
abducens nerve morphogenesis (GO:0021598)	47.5	0.00248	0.0168
regulation of response to gamma radiation (GO:2001228)	47.5	0.00248	0.0168
abducens nerve development (GO:0021560)	47.5	0.00248	0.0168
hepatic immune response (GO:0002384)	47.5	0.00248	0.0168
negative regulation of SREBP signaling pathway (GO:2000639)	47.5	0.00248	0.0168
negative regulation of mast cell cytokine production (GO:0032764)	47.5	0.00248	0.0168
oncogene-induced cell senescence (GO:0090402)	47.5	0.00248	0.0168
positive regulation of macrophage apoptotic process (GO:2000111)	47.5	0.000166	0.00151
G2 phase (GO:0051319)	47.5	0.000166	0.00151
negative regulation of thrombin-activated receptor signaling pathway (GO:0070495)	47.5	0.000166	0.00151
regulation of thrombin-activated receptor signaling pathway (GO:0070494)	47.5	0.000166	0.00151
senescence-associated heterochromatin focus assembly (GO:0035986)	47.5	0.000166	0.00151
non-canonical Wnt signaling pathway involved in midbrain dopaminergic neuron differentiation (GO:1905438)	47.5	0.00248	0.0167
CD8-positive, alpha-beta T cell lineage commitment (GO:0043375)	47.5	0.00248	0.0167
negative regulation of RNA interference (GO:1900369)	47.5	0.00248	0.0167
negative regulation of cardiac muscle tissue regeneration (GO:1905179)	47.5	0.00248	0.0167
regulation of cardiac muscle tissue regeneration (GO:1905178)	47.5	0.00248	0.0167
mitotic G2 phase (GO:0000085)	47.5	0.000166	0.00151
histone H3-T11 phosphorylation (GO:0035407)	47.5	0.00248	0.0167
endocardial cushion cell differentiation (GO:0061443)	47.5	0.00248	0.0167
response to prostaglandin F (GO:0034696)	47.5	0.00248	0.0167
muscle hyperplasia (GO:0014900)	47.5	0.00248	0.0167
smooth muscle hyperplasia (GO:0014806)	47.5	0.00248	0.0167
cardiac right atrium morphogenesis (GO:0003213)	47.5	0.00248	0.0167
negative regulation of muscle hyperplasia (GO:0014740)	47.5	0.00248	0.0167
forebrain astrocyte development (GO:0021897)	47.5	0.00248	0.0167
forebrain astrocyte differentiation (GO:0021896)	47.5	0.00248	0.0167
positive regulation of oxidative stress-induced neuron intrinsic apoptotic signaling pathway (GO:1903378)	47.5	0.00248	0.0166
coronary vein morphogenesis (GO:0003169)	47.5	0.00248	0.0166
regulation of Golgi inheritance (GO:0090170)	35.62	0.000287	0.00246
lens fiber cell apoptotic process (GO:1990086)	35.62	0.000287	0.00246
regulation of myofibroblast differentiation (GO:1904760)	35.62	0.000287	0.00245
positive regulation of cardiac epithelial to mesenchymal transition (GO:0062043)	35.62	1.94e-07	3.01e-06
positive regulation of oxidative stress-induced neuron death (GO:1903223)	33.93	2.56e-06	3.35e-05
lung induction (GO:0060492)	31.66	0.00407	0.0255
negative regulation of pro-B cell differentiation (GO:2000974)	31.66	0.00407	0.0254
aorta smooth muscle tissue morphogenesis (GO:0060414)	31.66	0.00407	0.0254
negative regulation of transcription involved in G1/S transition of mitotic cell cycle (GO:0071930)	31.66	0.00407	0.0254
B-1 B cell homeostasis (GO:0001922)	31.66	0.00407	0.0254
regulation of SREBP signaling pathway (GO:2000638)	31.66	0.00407	0.0254
negative regulation of histone H4-K16 acetylation (GO:2000619)	31.66	0.00407	0.0254
positive regulation of attachment of mitotic spindle microtubules to kinetochore (GO:1902425)	31.66	0.00407	0.0254
regulation of attachment of mitotic spindle microtubules to kinetochore (GO:1902423)	31.66	0.00407	0.0254
xenobiotic transport across blood-brain barrier (GO:1990962)	31.66	0.00407	0.0254
wound healing involved in inflammatory response (GO:0002246)	31.66	3.39e-05	0.000365
nephrogenic mesenchyme development (GO:0072076)	31.66	0.00407	0.0254
positive regulation of cell proliferation by VEGF-activated platelet derived growth factor receptor signaling pathway (GO:0038091)	31.66	0.00407	0.0253
VEGF-activated platelet-derived growth factor receptor signaling pathway (GO:0038086)	31.66	0.00407	0.0253
apoptotic process involved in embryonic digit morphogenesis (GO:1902263)	31.66	0.00407	0.0253
mitochondrial depolarization (GO:0051882)	31.66	0.00407	0.0253
regulation of Schwann cell differentiation (GO:0014038)	31.66	0.00407	0.0253
fibroblast apoptotic process (GO:0044346)	31.66	0.00407	0.0253
N-terminal peptidyl-lysine acetylation (GO:0018076)	31.66	0.00407	0.0253
vitamin D receptor signaling pathway (GO:0070561)	31.66	0.00407	0.0253
negative regulation of synaptic transmission, dopaminergic (GO:0032227)	31.66	0.00407	0.0253
positive regulation of monocyte aggregation (GO:1900625)	31.66	0.00407	0.0253
regulation of monocyte aggregation (GO:1900623)	31.66	0.00407	0.0252
cellular response to trichostatin A (GO:0035984)	31.66	0.00407	0.0252
response to trichostatin A (GO:0035983)	31.66	0.00407	0.0252
negative regulation of lymphoid progenitor cell differentiation (GO:1905457)	31.66	0.00407	0.0252
sphingolipid translocation (GO:0099039)	31.66	0.00407	0.0252
positive regulation of chemokine-mediated signaling pathway (GO:0070101)	31.66	0.00407	0.0252
natural killer cell chemotaxis (GO:0035747)	31.66	0.00407	0.0252
positive regulation of connective tissue replacement (GO:1905205)	31.66	0.00407	0.0252
negative regulation of myofibroblast differentiation (GO:1904761)	31.66	0.00407	0.0252
positive regulation of transcription from RNA polymerase II promoter in response to hypoxia (GO:0061419)	31.66	3.39e-05	0.000365
cardiac vascular smooth muscle cell development (GO:0060948)	31.66	0.00407	0.0252
cardiac vascular smooth muscle cell differentiation (GO:0060947)	31.66	3.39e-05	0.000364
tertiary branching involved in mammary gland duct morphogenesis (GO:0060748)	31.66	0.00407	0.0251
mammary gland branching involved in pregnancy (GO:0060745)	31.66	3.39e-05	0.000364
positive regulation of dermatome development (GO:0061184)	31.66	0.00407	0.0251
regulation of cell proliferation involved in heart valve morphogenesis (GO:0003250)	31.66	0.00407	0.0251
negative regulation of tau-protein kinase activity (GO:1902948)	31.66	0.00407	0.0251
regulation of muscle hyperplasia (GO:0014738)	31.66	0.00407	0.0251
regulation of muscle atrophy (GO:0014735)	31.66	0.00407	0.0251
primary heart field specification (GO:0003138)	31.66	0.00407	0.0251
prostate epithelial cord elongation (GO:0060523)	31.66	0.00407	0.0251
Bergmann glial cell differentiation (GO:0060020)	31.66	3.18e-07	4.81e-06
regulation of cardiac epithelial to mesenchymal transition (GO:0062042)	31.66	3.18e-07	4.81e-06
connective tissue replacement involved in inflammatory response wound healing (GO:0002248)	28.5	0.000451	0.00372
regulation of mast cell cytokine production (GO:0032763)	28.5	0.000451	0.00371
positive regulation of epithelial to mesenchymal transition involved in endocardial cushion formation (GO:1905007)	28.5	0.000451	0.00371
connective tissue replacement (GO:0097709)	28.5	0.000451	0.00371
positive regulation of production of miRNAs involved in gene silencing by miRNA (GO:1903800)	28.5	4.99e-07	7.35e-06
atrial septum primum morphogenesis (GO:0003289)	28.5	0.000451	0.00371
glial cell apoptotic process (GO:0034349)	28.5	0.000451	0.00371
caveolin-mediated endocytosis (GO:0072584)	28.5	0.000451	0.0037
negative regulation of posttranscriptional gene silencing (GO:0060149)	27.94	7.74e-11	1.82e-09
negative regulation of gene silencing by RNA (GO:0060967)	27.94	7.74e-11	1.82e-09
mammary gland epithelial cell proliferation (GO:0033598)	27.71	6.15e-08	1.02e-06
trachea formation (GO:0060440)	27.14	5.25e-05	0.000541
inflammatory response to wounding (GO:0090594)	27.14	5.25e-05	0.000541
miRNA loading onto RISC involved in gene silencing by miRNA (GO:0035280)	27.14	5.25e-05	0.00054
outer ear morphogenesis (GO:0042473)	26.39	6.26e-06	7.68e-05
cardiac neural crest cell development involved in heart development (GO:0061308)	26.39	6.26e-06	7.67e-05
cardiac neural crest cell differentiation involved in heart development (GO:0061307)	26.39	6.26e-06	7.67e-05
iris morphogenesis (GO:0061072)	26.39	6.26e-06	7.66e-05
negative regulation of production of miRNAs involved in gene silencing by miRNA (GO:1903799)	25.91	7.58e-07	1.08e-05
replicative senescence (GO:0090399)	25.58	9.29e-08	1.51e-06
negative regulation of gene silencing by miRNA (GO:0060965)	25.33	1.15e-08	2.07e-07
regulation of production of small RNA involved in gene silencing by RNA (GO:0070920)	24.88	2.21e-11	5.43e-10
orbitofrontal cortex development (GO:0021769)	23.75	0.00602	0.0352
negative regulation of inner ear receptor cell differentiation (GO:2000981)	23.75	0.00602	0.0352
ventral midline development (GO:0007418)	23.75	0.00602	0.0352
DNA damage induced protein phosphorylation (GO:0006975)	23.75	7.74e-05	0.000763
positive regulation of toll-like receptor 7 signaling pathway (GO:0034157)	23.75	0.00602	0.0352
negative regulation of mechanoreceptor differentiation (GO:0045632)	23.75	0.00602	0.0352
negative regulation of T-helper 2 cell differentiation (GO:0045629)	23.75	0.00602	0.0352
negative regulation of inner ear auditory receptor cell differentiation (GO:0045608)	23.75	0.00602	0.0351
positive regulation of sarcomere organization (GO:0060298)	23.75	0.00602	0.0351
positive regulation of protein K63-linked ubiquitination (GO:1902523)	23.75	0.00602	0.0351
pro-B cell differentiation (GO:0002328)	23.75	0.00602	0.0351
B cell lineage commitment (GO:0002326)	23.75	0.000667	0.00526
negative regulation of interleukin-8 biosynthetic process (GO:0045415)	23.75	0.00602	0.0351
NK T cell differentiation (GO:0001865)	23.75	0.00602	0.0351
regulation of timing of neuron differentiation (GO:0060164)	23.75	0.00602	0.0351
positive regulation of miRNA metabolic process (GO:2000630)	23.75	0.000667	0.00525
regulation of histone H4-K16 acetylation (GO:2000618)	23.75	0.000667	0.00525
astrocyte activation involved in immune response (GO:0002265)	23.75	0.00602	0.0351
neuropilin signaling pathway (GO:0038189)	23.75	0.00602	0.035
erythropoietin-mediated signaling pathway (GO:0038162)	23.75	0.00602	0.035
cellular response to nitrosative stress (GO:0071500)	23.75	0.00602	0.035
positive regulation of interleukin-10 biosynthetic process (GO:0045082)	23.75	0.00602	0.035
regulation of interleukin-10 biosynthetic process (GO:0045074)	23.75	0.000667	0.00525
stress-induced premature senescence (GO:0090400)	23.75	7.74e-05	0.000762
negative regulation of long-chain fatty acid import into cell (GO:0140213)	23.75	0.00602	0.035
positive regulation of amyloid fibril formation (GO:1905908)	23.75	0.00602	0.035
positive regulation of anion channel activity (GO:1901529)	23.75	0.00602	0.035
detection of lipopolysaccharide (GO:0032497)	23.75	0.00602	0.035
regulation of odontoblast differentiation (GO:1901329)	23.75	0.00602	0.0349
C-5 methylation of cytosine (GO:0090116)	23.75	0.00602	0.0349
histone glutamine methylation (GO:1990258)	23.75	0.00602	0.0349
positive regulation of DNA methylation (GO:1905643)	23.75	0.00602	0.0349
regulation of asymmetric cell division (GO:0009786)	23.75	0.00602	0.0349
positive regulation of NK T cell differentiation (GO:0051138)	23.75	0.00602	0.0349
regulation of NK T cell differentiation (GO:0051136)	23.75	0.000667	0.00525
ascending aorta morphogenesis (GO:0035910)	23.75	0.00602	0.0349
positive regulation of thymocyte apoptotic process (GO:0070245)	23.75	0.000667	0.00524
canonical Wnt signaling pathway involved in midbrain dopaminergic neuron differentiation (GO:1904954)	23.75	0.00602	0.0349
positive regulation of amyloid precursor protein biosynthetic process (GO:0042986)	23.75	0.00602	0.0348
regulation of connective tissue replacement (GO:1905203)	23.75	0.00602	0.0348
regulation of RNA interference (GO:1900368)	23.75	0.00602	0.0348
positive regulation of mRNA polyadenylation (GO:1900365)	23.75	0.00602	0.0348
maintenance of permeability of blood-brain barrier (GO:0035633)	23.75	0.00602	0.0348
regulation of epithelial to mesenchymal transition involved in endocardial cushion formation (GO:1905005)	23.75	0.000667	0.00524
regulation of ATF6-mediated unfolded protein response (GO:1903891)	23.75	0.00602	0.0348
negative regulation of long-chain fatty acid import across plasma membrane (GO:0010748)	23.75	0.00602	0.0348
regulation of long-chain fatty acid import across plasma membrane (GO:0010746)	23.75	0.00602	0.0348
siRNA loading onto RISC involved in RNA interference (GO:0035087)	23.75	0.00602	0.0347
cardiac neural crest cell development involved in outflow tract morphogenesis (GO:0061309)	23.75	0.000667	0.00524
branch elongation involved in mammary gland duct branching (GO:0060751)	23.75	0.00602	0.0347
epithelial cell proliferation involved in mammary gland duct elongation (GO:0060750)	23.75	0.00602	0.0347
prostate gland morphogenetic growth (GO:0060737)	23.75	0.00602	0.0347
cholesterol esterification (GO:0034435)	23.75	0.00602	0.0347
sterol esterification (GO:0034434)	23.75	0.00602	0.0347
steroid esterification (GO:0034433)	23.75	0.00602	0.0347
smooth muscle adaptation (GO:0014805)	23.75	0.00602	0.0347
regulation of dermatome development (GO:0061183)	23.75	0.00602	0.0346
pancreas morphogenesis (GO:0061113)	23.75	0.00602	0.0346
smoothened signaling pathway involved in regulation of cerebellar granule cell precursor cell proliferation (GO:0021938)	23.75	0.00602	0.0346
septum primum development (GO:0003284)	23.75	0.000667	0.00524
endocardial cushion fusion (GO:0003274)	23.75	0.00602	0.0346
positive regulation of branching involved in lung morphogenesis (GO:0061047)	23.75	0.00602	0.0346
regulation of oxidative stress-induced neuron intrinsic apoptotic signaling pathway (GO:1903376)	23.75	7.74e-05	0.000762
epithelial cell differentiation involved in mammary gland alveolus development (GO:0061030)	23.75	0.00602	0.0346
negative regulation of bicellular tight junction assembly (GO:1903347)	23.75	0.00602	0.0346
epithelial cell proliferation involved in liver morphogenesis (GO:0072575)	23.75	0.000667	0.00523
hepatocyte proliferation (GO:0072574)	23.75	0.000667	0.00523
intestinal epithelial cell maturation (GO:0060574)	23.75	0.00602	0.0346
prostate epithelial cord arborization involved in prostate glandular acinus morphogenesis (GO:0060527)	23.75	0.000667	0.00523
prostate glandular acinus morphogenesis (GO:0060526)	23.75	0.000667	0.00522
pre-miRNA processing (GO:0031054)	23.75	1.37e-07	2.16e-06
regulation of production of miRNAs involved in gene silencing by miRNA (GO:1903798)	23.75	2.61e-10	5.7e-09
G1 phase (GO:0051318)	22.62	3.78e-10	8.1e-09
mitotic G1 phase (GO:0000080)	22.62	3.78e-10	8.09e-09
prostate gland growth (GO:0060736)	21.59	1.32e-05	0.000152
negative regulation of cellular senescence (GO:2000773)	21.37	4.31e-09	8.19e-08
small RNA loading onto RISC (GO:0070922)	21.11	0.00011	0.00105
positive regulation of myeloid cell apoptotic process (GO:0033034)	21.11	0.00011	0.00105
heterochromatin assembly (GO:0031507)	21.11	0.00011	0.00105
regulation of vitamin D biosynthetic process (GO:0060556)	21.11	0.00011	0.00105
lung lobe morphogenesis (GO:0060463)	20.36	0.000938	0.00711
lung lobe development (GO:0060462)	20.36	0.000938	0.0071
bud elongation involved in lung branching (GO:0060449)	20.36	0.000938	0.0071
regulation of sarcomere organization (GO:0060297)	20.36	0.000938	0.0071
SMAD protein complex assembly (GO:0007183)	20.36	0.000938	0.00709
protein insertion into mitochondrial membrane involved in apoptotic signaling pathway (GO:0001844)	20.36	0.000938	0.00709
cellular response to hyperoxia (GO:0071455)	20.36	0.000938	0.00709
regulation of Cdc42 protein signal transduction (GO:0032489)	20.36	0.000938	0.00708
embryonic neurocranium morphogenesis (GO:0048702)	20.36	0.000938	0.00708
enucleate erythrocyte differentiation (GO:0043353)	20.36	0.000938	0.00708
positive regulation of core promoter binding (GO:1904798)	20.36	0.000938	0.00707
post-embryonic camera-type eye development (GO:0031077)	20.36	0.000938	0.00707
positive regulation of muscle adaptation (GO:0014744)	20.36	0.000938	0.00707
liver morphogenesis (GO:0072576)	20.36	0.000938	0.00706
regulation of calcidiol 1-monooxygenase activity (GO:0060558)	20.36	0.000938	0.00706
negative regulation of cell aging (GO:0090344)	20.09	1.34e-10	3.04e-09
cellular senescence (GO:0090398)	19.3	4.09e-12	1.1e-10
amygdala development (GO:0021764)	19	0.00832	0.046
regulation of forebrain neuron differentiation (GO:2000977)	19	0.00832	0.046
negative regulation of neuroblast proliferation (GO:0007406)	19	0.00832	0.046
positive regulation of vitamin metabolic process (GO:0046136)	19	0.00832	0.046
regulation of toll-like receptor 7 signaling pathway (GO:0034155)	19	0.00832	0.046
compartment pattern specification (GO:0007386)	19	0.00832	0.0459
response to iron(II) ion (GO:0010040)	19	0.00832	0.0459
negative regulation of B cell differentiation (GO:0045578)	19	0.00832	0.0459
proprioception (GO:0019230)	19	0.00832	0.0459
negative regulation of transforming growth factor beta1 production (GO:0032911)	19	0.00832	0.0459
cellular response to indole-3-methanol (GO:0071681)	19	0.00832	0.0459
response to indole-3-methanol (GO:0071680)	19	0.00832	0.0458
rhythmic synaptic transmission (GO:0060024)	19	0.00832	0.0458
conditioned taste aversion (GO:0001661)	19	0.00832	0.0458
negative regulation of intrinsic apoptotic signaling pathway in response to osmotic stress (GO:1902219)	19	0.00832	0.0458
inhibition of neuroepithelial cell differentiation (GO:0002085)	19	0.00832	0.0458
positive regulation of neuron maturation (GO:0014042)	19	0.00832	0.0458
negative regulation of immature T cell proliferation in thymus (GO:0033088)	19	0.00832	0.0458
positive regulation of DNA demethylation (GO:1901537)	19	0.00832	0.0457
positive regulation of cell aging (GO:0090343)	19	3.1e-06	4.02e-05
ossification involved in bone remodeling (GO:0043932)	19	0.00832	0.0457
branching morphogenesis of a nerve (GO:0048755)	19	0.00832	0.0457
regulation of lysosome organization (GO:1905671)	19	0.00832	0.0457
negative regulation of ribosome biogenesis (GO:0090071)	19	0.00832	0.0457
negative regulation of fat cell proliferation (GO:0070345)	19	0.00832	0.0457
positive regulation of deoxyribonuclease activity (GO:0032077)	19	0.00832	0.0456
positive regulation of fatty acid beta-oxidation (GO:0032000)	19	0.000151	0.0014
ascending aorta development (GO:0035905)	19	0.00832	0.0456
mitochondrial DNA repair (GO:0043504)	19	0.00832	0.0456
thymocyte apoptotic process (GO:0070242)	19	0.00832	0.0456
Wnt signaling pathway involved in midbrain dopaminergic neuron differentiation (GO:1904953)	19	0.000151	0.00139
negative regulation of helicase activity (GO:0051097)	19	0.00832	0.0456
positive regulation of interferon-beta secretion (GO:0035549)	19	0.00832	0.0456
negative regulation of myosin-light-chain-phosphatase activity (GO:0035509)	19	0.00832	0.0455
hemoglobin biosynthetic process (GO:0042541)	19	0.00832	0.0455
negative regulation of vitamin D biosynthetic process (GO:0010957)	19	0.00832	0.0455
transport across blood-brain barrier (GO:0150104)	19	0.00832	0.0455
production of siRNA involved in RNA interference (GO:0030422)	19	0.000151	0.00139
cell adhesion involved in heart morphogenesis (GO:0061343)	19	0.00832	0.0455
negative regulation of histone acetylation (GO:0035067)	19	3.1e-06	4.01e-05
skeletal muscle satellite cell maintenance involved in skeletal muscle regeneration (GO:0014834)	19	0.00832	0.0455
negative regulation of muscle adaptation (GO:0014745)	19	0.000151	0.00139
lymphocyte migration into lymphoid organs (GO:0097021)	19	0.00832	0.0455
mitral valve morphogenesis (GO:0003183)	19	0.000151	0.00139
positive regulation of cellular senescence (GO:2000774)	18.27	2.5e-05	0.000275
regulation of vitamin metabolic process (GO:0030656)	18.27	2.5e-05	0.000275
regulation of germinal center formation (GO:0002634)	17.81	0.00127	0.00935
positive regulation of cell proliferation in bone marrow (GO:0071864)	17.81	0.00127	0.00935
regulation of cell proliferation in bone marrow (GO:0071863)	17.81	0.00127	0.00935
germinal center formation (GO:0002467)	17.81	0.00127	0.00934
negative regulation of cytoplasmic translation (GO:2000766)	17.81	0.00127	0.00934
regulation of transforming growth factor beta2 production (GO:0032909)	17.81	0.00127	0.00933
B cell apoptotic process (GO:0001783)	17.81	0.00127	0.00933
convergent extension involved in gastrulation (GO:0060027)	17.81	0.00127	0.00932
regulation of catecholamine uptake involved in synaptic transmission (GO:0051940)	17.81	0.00127	0.00932
positive regulation of cell proliferation involved in kidney development (GO:1901724)	17.81	0.00127	0.00932
luteinization (GO:0001553)	17.81	0.00127	0.00931
ovulation from ovarian follicle (GO:0001542)	17.81	0.00127	0.00931
regulation of dopamine uptake involved in synaptic transmission (GO:0051584)	17.81	0.00127	0.0093
cellular response to insulin-like growth factor stimulus (GO:1990314)	17.81	0.00127	0.0093
response to nitrosative stress (GO:0051409)	17.81	0.00127	0.00929
regulation of core promoter binding (GO:1904796)	17.81	0.00127	0.00929
pri-miRNA transcription by RNA polymerase II (GO:0061614)	17.81	0.00127	0.00929
positive regulation of IRE1-mediated unfolded protein response (GO:1903896)	17.81	0.00127	0.00928
positive regulation of neuron projection arborization (GO:0150012)	17.81	0.00127	0.00928
RNA secondary structure unwinding (GO:0010501)	17.81	0.00127	0.00927
positive regulation of cell growth involved in cardiac muscle cell development (GO:0061051)	17.81	0.00127	0.00927
atrioventricular valve formation (GO:0003190)	17.81	0.00127	0.00926
type B pancreatic cell differentiation (GO:0003309)	17.5	7.08e-07	1.02e-05
natural killer cell differentiation (GO:0001779)	17.27	0.000203	0.00181
histone H4 deacetylation (GO:0070933)	17.27	0.000203	0.00181
embryonic viscerocranium morphogenesis (GO:0048703)	17.27	0.000203	0.00181
neuronal stem cell population maintenance (GO:0097150)	17.27	1.21e-07	1.92e-06
mitral valve development (GO:0003174)	17.27	0.000203	0.00181
prostate glandular acinus development (GO:0060525)	17.27	0.000203	0.00181
positive regulation of mesenchymal cell proliferation (GO:0002053)	17.1	2.06e-08	3.63e-07
alpha-beta T cell lineage commitment (GO:0002363)	16.96	3.34e-05	0.000361
vascular smooth muscle cell differentiation (GO:0035886)	16.96	3.34e-05	0.00036
positive regulation of endoplasmic reticulum unfolded protein response (GO:1900103)	16.96	3.34e-05	0.00036
cardiac muscle hypertrophy in response to stress (GO:0014898)	16.96	3.34e-05	0.00036
cardiac muscle adaptation (GO:0014887)	16.96	3.34e-05	0.00036
muscle hypertrophy in response to stress (GO:0003299)	16.96	3.34e-05	0.000359
negative regulation of pri-miRNA transcription by RNA polymerase II (GO:1902894)	16.96	3.34e-05	0.000359
dentate gyrus development (GO:0021542)	16.76	5.57e-06	6.88e-05
positive regulation of cardiac muscle tissue growth (GO:0055023)	16.76	1.05e-10	2.42e-09
positive regulation of gene silencing by miRNA (GO:2000637)	16.52	1.6e-07	2.5e-06
B cell homeostasis (GO:0001782)	16.52	1.6e-07	2.5e-06
positive regulation of transcription regulatory region DNA binding (GO:2000679)	16.44	2.73e-08	4.74e-07
positive regulation of cardiac muscle cell proliferation (GO:0060045)	16.44	2.73e-08	4.73e-07
astrocyte differentiation (GO:0048708)	16.41	4.81e-16	1.87e-14
production of miRNAs involved in gene silencing by miRNA (GO:0035196)	16.38	4.67e-09	8.85e-08
positive regulation of cardiac muscle hypertrophy (GO:0010613)	16.38	4.67e-09	8.84e-08
positive regulation of heart growth (GO:0060421)	16.25	2.39e-11	5.82e-10
positive regulation of cardiac muscle tissue development (GO:0055025)	16.19	7.12e-13	2.05e-11
signal transduction involved in G2 DNA damage checkpoint (GO:0072425)	15.83	0.000267	0.00231
trachea morphogenesis (GO:0060439)	15.83	0.000267	0.00231
ER overload response (GO:0006983)	15.83	0.000267	0.00231
DNA damage response, signal transduction by p53 class mediator resulting in transcription of p21 class mediator (GO:0006978)	15.83	4.37e-05	0.000456
negative regulation of cell adhesion mediated by integrin (GO:0033629)	15.83	0.000267	0.00231
positive regulation of posttranscriptional gene silencing (GO:0060148)	15.83	2.09e-07	3.23e-06
negative regulation of protein acetylation (GO:1901984)	15.83	1.23e-06	1.7e-05
production of small RNA involved in gene silencing by RNA (GO:0070918)	15.83	1.05e-09	2.16e-08
positive regulation of leukocyte apoptotic process (GO:2000108)	15.83	6.12e-09	1.15e-07
positive regulation of transcription from RNA polymerase II promoter in response to endoplasmic reticulum stress (GO:1990440)	15.83	0.000267	0.0023
positive regulation of astrocyte differentiation (GO:0048711)	15.83	0.000267	0.0023
midbrain dopaminergic neuron differentiation (GO:1904948)	15.83	0.000267	0.0023
enteroendocrine cell differentiation (GO:0035883)	15.83	1.23e-06	1.7e-05
CD4-positive, alpha-beta T cell lineage commitment (GO:0043373)	15.83	0.000267	0.0023
histone phosphorylation (GO:0016572)	15.83	6.12e-09	1.15e-07
dsRNA processing (GO:0031050)	15.83	1.05e-09	2.16e-08
negative regulation of B cell apoptotic process (GO:0002903)	15.83	0.000267	0.0023
positive regulation of fatty acid oxidation (GO:0046321)	15.83	4.37e-05	0.000456
positive regulation of muscle hypertrophy (GO:0014742)	15.83	6.12e-09	1.14e-07
negative regulation of peptidyl-lysine acetylation (GO:2000757)	15.83	7.3e-06	8.8e-05
negative regulation of transforming growth factor beta production (GO:0071635)	15.83	0.00167	0.0118
venous blood vessel morphogenesis (GO:0048845)	15.83	0.00167	0.0118
negative regulation of triglyceride metabolic process (GO:0090209)	15.83	0.00167	0.0118
collateral sprouting (GO:0048668)	15.83	0.00167	0.0118
Peyer's patch development (GO:0048541)	15.83	0.00167	0.0118
mucosal-associated lymphoid tissue development (GO:0048537)	15.83	0.00167	0.0118
ATF6-mediated unfolded protein response (GO:0036500)	15.83	0.00167	0.0118
coronary artery morphogenesis (GO:0060982)	15.83	0.00167	0.0118
endocardial cell differentiation (GO:0060956)	15.83	0.00167	0.0118
cornea development in camera-type eye (GO:0061303)	15.83	0.00167	0.0118
cardiac endothelial cell differentiation (GO:0003348)	15.83	0.00167	0.0118
negative regulation of calcium ion-dependent exocytosis (GO:0045955)	15.83	0.00167	0.0118
vascular smooth muscle cell development (GO:0097084)	15.83	0.00167	0.0118
positive regulation of cytokine secretion involved in immune response (GO:0002741)	15.83	0.00167	0.0118
regulation of cell growth involved in cardiac muscle cell development (GO:0061050)	15.83	7.3e-06	8.8e-05
endocrine pancreas development (GO:0031018)	15.44	4.06e-11	9.67e-10
astrocyte development (GO:0014002)	15.4	2.35e-10	5.22e-09
regulation of oxidative stress-induced neuron death (GO:1903203)	15.27	4.63e-08	7.8e-07
aortic valve morphogenesis (GO:0003180)	15.27	4.63e-08	7.79e-07
branching involved in mammary gland duct morphogenesis (GO:0060444)	15.11	1.59e-06	2.16e-05
T cell lineage commitment (GO:0002360)	15.11	1.59e-06	2.15e-05
positive regulation of nitric-oxide synthase activity (GO:0051000)	15.11	1.59e-06	2.15e-05
response to hyperoxia (GO:0055093)	15.11	1.59e-06	2.15e-05
miRNA metabolic process (GO:0010586)	15.11	1.59e-06	2.15e-05
positive regulation of glycogen biosynthetic process (GO:0045725)	14.84	5.64e-05	0.000576
regulation of chemokine biosynthetic process (GO:0045073)	14.84	5.64e-05	0.000576
CD4-positive or CD8-positive, alpha-beta T cell lineage commitment (GO:0043369)	14.84	5.64e-05	0.000576
DNA damage response, signal transduction resulting in transcription (GO:0042772)	14.84	5.64e-05	0.000575
branch elongation of an epithelium (GO:0060602)	14.84	5.64e-05	0.000575
pathway-restricted SMAD protein phosphorylation (GO:0060389)	14.61	0.000343	0.0029
hematopoietic stem cell differentiation (GO:0060218)	14.61	0.000343	0.00289
methylation-dependent chromatin silencing (GO:0006346)	14.61	0.000343	0.00289
positive regulation of chemokine biosynthetic process (GO:0045080)	14.61	0.000343	0.00289
forebrain morphogenesis (GO:0048853)	14.61	0.000343	0.00289
negative regulation of oligodendrocyte differentiation (GO:0048715)	14.61	0.000343	0.00289
regulation of astrocyte differentiation (GO:0048710)	14.61	3.48e-07	5.24e-06
regulation of timing of cell differentiation (GO:0048505)	14.61	0.000343	0.00289
positive regulation of fibroblast proliferation (GO:0048146)	14.61	4.49e-13	1.32e-11
regulation of IRE1-mediated unfolded protein response (GO:1903894)	14.61	0.000343	0.00288
regulation of tau-protein kinase activity (GO:1902947)	14.61	0.000343	0.00288
embryonic cranial skeleton morphogenesis (GO:0048701)	14.46	1.49e-11	3.75e-10
negative regulation of steroid biosynthetic process (GO:0010894)	14.46	2.04e-06	2.71e-05
regulation of heart growth (GO:0060420)	14.39	6.58e-16	2.54e-14
cell aging (GO:0007569)	14.39	6.58e-16	2.54e-14
regulation of cellular senescence (GO:2000772)	14.36	8.63e-11	2.01e-09
regulation of cell aging (GO:0090342)	14.25	3.3e-12	9.04e-11
regulation of cardiac muscle tissue growth (GO:0055021)	14.25	2.19e-14	7.3e-13
branching involved in prostate gland morphogenesis (GO:0060442)	14.25	0.00213	0.0148
positive regulation of interferon-gamma secretion (GO:1902715)	14.25	0.00213	0.0148
cardiac muscle cell myoblast differentiation (GO:0060379)	14.25	0.00213	0.0148
T-helper cell lineage commitment (GO:0002295)	14.25	0.00213	0.0148
vagina development (GO:0060068)	14.25	0.00213	0.0148
regulation of neuron maturation (GO:0014041)	14.25	0.00213	0.0148
regulation of macrophage apoptotic process (GO:2000109)	14.25	0.00213	0.0148
notochord morphogenesis (GO:0048570)	14.25	0.00213	0.0148
regulation of nucleotide-binding oligomerization domain containing signaling pathway (GO:0070424)	14.25	0.00213	0.0148
regulation of deoxyribonuclease activity (GO:0032070)	14.25	0.00213	0.0148
chondrocyte proliferation (GO:0035988)	14.25	0.00213	0.0148
regulation of dopaminergic neuron differentiation (GO:1904338)	14.25	0.00213	0.0147
mammary gland lobule development (GO:0061377)	14.25	1.21e-05	0.00014
mammary gland alveolus development (GO:0060749)	14.25	1.21e-05	0.00014
cardiac ventricle formation (GO:0003211)	14.25	0.00213	0.0147
positive regulation of RNA polymerase II transcriptional preinitiation complex assembly (GO:0045899)	14.25	0.00213	0.0147
negative regulation of cell growth involved in cardiac muscle cell development (GO:0061052)	14.25	0.00213	0.0147
intestinal epithelial cell differentiation (GO:0060575)	14.25	1.21e-05	0.00014
membranous septum morphogenesis (GO:0003149)	14.25	0.00213	0.0147
cellular response to amyloid-beta (GO:1904646)	14.12	2.88e-09	5.56e-08
negative regulation of gene silencing (GO:0060969)	14.12	2.88e-09	5.56e-08
positive regulation of G2/M transition of mitotic cell cycle (GO:0010971)	14.07	4.43e-07	6.57e-06
positive regulation of oxidative stress-induced cell death (GO:1903209)	13.97	7.18e-05	0.000714
positive regulation of glycogen metabolic process (GO:0070875)	13.97	7.18e-05	0.000713
regulation of fibroblast apoptotic process (GO:2000269)	13.97	7.18e-05	0.000713
post-embryonic animal organ development (GO:0048569)	13.97	7.18e-05	0.000712
regulation of amyloid-beta clearance (GO:1900221)	13.97	7.18e-05	0.000712
mammary gland epithelial cell differentiation (GO:0060644)	13.97	7.18e-05	0.000711
ventricular septum morphogenesis (GO:0060412)	13.9	6.32e-10	1.33e-08
negative regulation of glial cell differentiation (GO:0045686)	13.85	2.59e-06	3.38e-05
positive regulation of transcription from RNA polymerase II promoter involved in cellular response to chemical stimulus (GO:1901522)	13.85	2.59e-06	3.38e-05
atrioventricular valve morphogenesis (GO:0003181)	13.85	2.59e-06	3.38e-05
regulation of cardiac muscle hypertrophy (GO:0010611)	13.82	9.23e-13	2.64e-11
heart valve morphogenesis (GO:0003179)	13.7	5.3e-12	1.39e-10
regulation of cardiac muscle tissue development (GO:0055024)	13.66	1.12e-17	5.08e-16
regulation of cardiac muscle cell proliferation (GO:0060043)	13.57	7.97e-10	1.66e-08
negative regulation of neural precursor cell proliferation (GO:2000178)	13.57	1.52e-05	0.000173
negative regulation of epithelial cell differentiation (GO:0030857)	13.57	7.97e-10	1.66e-08
positive regulation of organ growth (GO:0046622)	13.57	3.05e-11	7.36e-10
positive regulation of monooxygenase activity (GO:0032770)	13.57	5.59e-07	8.18e-06
positive regulation of extrinsic apoptotic signaling pathway via death domain receptors (GO:1902043)	13.57	0.000434	0.0036
cellular response to lithium ion (GO:0071285)	13.57	0.000434	0.0036
regulation of development, heterochronic (GO:0040034)	13.57	0.000434	0.00359
negative regulation of translation, ncRNA-mediated (GO:0040033)	13.57	0.000434	0.00359
regulation of histone H4 acetylation (GO:0090239)	13.57	0.000434	0.00359
lipopolysaccharide-mediated signaling pathway (GO:0031663)	13.57	2.1e-08	3.68e-07
regulation of thymocyte apoptotic process (GO:0070243)	13.57	0.000434	0.00359
phosphatidylinositol-3-phosphate biosynthetic process (GO:0036092)	13.57	0.000434	0.00359
RNA interference (GO:0016246)	13.57	0.000434	0.00358
miRNA mediated inhibition of translation (GO:0035278)	13.57	0.000434	0.00358
type B pancreatic cell development (GO:0003323)	13.57	0.000434	0.00358
regulation of translation, ncRNA-mediated (GO:0045974)	13.57	0.000434	0.00358
positive regulation of protein polyubiquitination (GO:1902916)	13.57	0.000434	0.00358
endocardium development (GO:0003157)	13.57	0.000434	0.00357
positive regulation of neuron death (GO:1901216)	13.43	4.36e-21	2.35e-19
regulation of glial cell proliferation (GO:0060251)	13.36	1.21e-07	1.93e-06
signal transduction in absence of ligand (GO:0038034)	13.36	1.21e-07	1.93e-06
smooth muscle cell differentiation (GO:0051145)	13.36	1.21e-07	1.93e-06
extrinsic apoptotic signaling pathway in absence of ligand (GO:0097192)	13.36	1.21e-07	1.92e-06
aortic valve development (GO:0003176)	13.36	1.21e-07	1.92e-06
response to lead ion (GO:0010288)	13.3	3.26e-06	4.2e-05
negative regulation of anoikis (GO:2000811)	13.19	9.02e-05	0.000877
heterochromatin organization (GO:0070828)	13.19	9.02e-05	0.000876
regulation of fatty acid beta-oxidation (GO:0031998)	13.19	9.02e-05	0.000876
negative regulation of vascular smooth muscle cell proliferation (GO:1904706)	13.19	9.02e-05	0.000875
regulation of microglial cell activation (GO:1903978)	13.19	9.02e-05	0.000875
regulation of B cell apoptotic process (GO:0002902)	13.19	9.02e-05	0.000874
response to amyloid-beta (GO:1904645)	13.14	2.19e-10	4.88e-09
positive regulation of epithelial to mesenchymal transition (GO:0010718)	13.14	2.19e-10	4.88e-09
regulation of glycogen biosynthetic process (GO:0005979)	13.1	7.01e-07	1.01e-05
positive regulation of neuron apoptotic process (GO:0043525)	13.1	1.83e-12	5.15e-11
regulation of glucan biosynthetic process (GO:0010962)	13.1	7.01e-07	1.01e-05
mammary gland epithelium development (GO:0061180)	13.1	1.83e-12	5.14e-11
regulation of muscle hypertrophy (GO:0014743)	13.1	1.83e-12	5.13e-11
glandular epithelial cell differentiation (GO:0002067)	13.06	5.74e-09	1.08e-07
regulation of mesenchymal cell proliferation (GO:0010464)	12.95	1.51e-07	2.38e-06
positive regulation of interferon-alpha secretion (GO:1902741)	12.95	0.00268	0.0179
regulation of interferon-alpha secretion (GO:1902739)	12.95	0.00268	0.0179
regulation of cell-cell adhesion mediated by integrin (GO:0033632)	12.95	0.00268	0.0179
metanephric tubule morphogenesis (GO:0072173)	12.95	0.00268	0.0179
regulation of miRNA metabolic process (GO:2000628)	12.95	0.00268	0.0179
regulation of histone H3-K9 acetylation (GO:2000615)	12.95	0.00268	0.0178
positive regulation of MHC class II biosynthetic process (GO:0045348)	12.95	0.00268	0.0178
Leydig cell differentiation (GO:0033327)	12.95	0.00268	0.0178
response to L-glutamate (GO:1902065)	12.95	0.00268	0.0178
negative regulation of astrocyte differentiation (GO:0048712)	12.95	0.00268	0.0178
response to leptin (GO:0044321)	12.95	1.9e-05	0.000213
negative regulation of hormone biosynthetic process (GO:0032353)	12.95	0.00268	0.0178
anoikis (GO:0043276)	12.95	0.00268	0.0178
positive regulation of hormone biosynthetic process (GO:0046886)	12.95	0.00268	0.0178
regulation of neuron projection arborization (GO:0150011)	12.95	0.00268	0.0178
Notch signaling involved in heart development (GO:0061314)	12.95	0.00268	0.0178
hepatocyte apoptotic process (GO:0097284)	12.95	0.00268	0.0178
endothelial cell activation (GO:0042118)	12.95	0.00268	0.0178
cardiac chamber formation (GO:0003207)	12.95	0.00268	0.0178
intestinal epithelial cell development (GO:0060576)	12.95	0.00268	0.0177
intrinsic apoptotic signaling pathway in response to DNA damage (GO:0008630)	12.89	1.91e-14	6.41e-13
regulation of polysaccharide biosynthetic process (GO:0032885)	12.84	3.29e-08	5.63e-07
negative regulation of steroid metabolic process (GO:0045939)	12.79	4.06e-06	5.14e-05
atrioventricular valve development (GO:0003171)	12.79	4.06e-06	5.14e-05
positive regulation of gluconeogenesis (GO:0045722)	12.67	0.000541	0.00436
positive regulation of cell cycle G2/M phase transition (GO:1902751)	12.67	8.72e-07	1.24e-05
positive regulation of macrophage differentiation (GO:0045651)	12.67	0.000541	0.00436
negative regulation of glial cell proliferation (GO:0060253)	12.67	0.000541	0.00436
prepulse inhibition (GO:0060134)	12.67	0.000541	0.00435
positive regulation of nitric-oxide synthase biosynthetic process (GO:0051770)	12.67	0.000541	0.00435
homeostasis of number of cells within a tissue (GO:0048873)	12.67	8.72e-07	1.24e-05
positive regulation of hormone metabolic process (GO:0032352)	12.67	0.000541	0.00435
prophase (GO:0051324)	12.67	0.000541	0.00435
negative regulation of DNA damage response, signal transduction by p53 class mediator (GO:0043518)	12.67	0.000541	0.00434
positive regulation of T cell apoptotic process (GO:0070234)	12.67	0.000541	0.00434
myelin maintenance (GO:0043217)	12.67	0.000541	0.00434
mitotic prophase (GO:0000088)	12.67	0.000541	0.00434
fatty acid homeostasis (GO:0055089)	12.67	0.000541	0.00434
mitochondrial outer membrane permeabilization (GO:0097345)	12.67	0.000541	0.00433
negative regulation of androgen receptor signaling pathway (GO:0060766)	12.67	0.000541	0.00433
cardiac atrium morphogenesis (GO:0003209)	12.67	8.72e-07	1.23e-05
thymus development (GO:0048538)	12.6	3.39e-10	7.31e-09
response to iron ion (GO:0010039)	12.57	1.88e-07	2.93e-06
peptidyl-threonine phosphorylation (GO:0018107)	12.53	2.95e-14	9.68e-13
positive regulation of cardiac muscle cell differentiation (GO:2000727)	12.5	0.000112	0.00106
glandular epithelial cell development (GO:0002068)	12.5	0.000112	0.00106
regulation of nitric-oxide synthase biosynthetic process (GO:0051769)	12.5	0.000112	0.00106
response to muscle stretch (GO:0035994)	12.5	0.000112	0.00106
positive regulation of lymphocyte apoptotic process (GO:0070230)	12.5	0.000112	0.00106
astrocyte activation (GO:0048143)	12.5	0.000112	0.00106
negative regulation of platelet activation (GO:0010544)	12.5	0.000112	0.00106
heart valve development (GO:0003170)	12.46	3.52e-12	9.59e-11
positive regulation of neuroblast proliferation (GO:0002052)	12.39	2.36e-05	0.000261
positive regulation of protein import (GO:1904591)	12.39	1.92e-09	3.8e-08
atrial septum development (GO:0003283)	12.39	2.36e-05	0.000261
regulation of organ growth (GO:0046620)	12.37	3.12e-18	1.46e-16
decidualization (GO:0046697)	12.31	5.02e-06	6.26e-05
regulation of neuroblast proliferation (GO:1902692)	12.26	1.08e-06	1.5e-05
mammary gland duct morphogenesis (GO:0060603)	12.26	1.08e-06	1.5e-05
positive regulation of protein import into nucleus (GO:0042307)	12.15	1.09e-08	1.97e-07
regulation of fibroblast proliferation (GO:0048145)	12.02	2.62e-15	9.5e-14
response to UV-C (GO:0010225)	11.87	0.000665	0.00526
atrial septum morphogenesis (GO:0060413)	11.87	0.000665	0.00526
positive regulation of SMAD protein signal transduction (GO:0060391)	11.87	0.000665	0.00526
I-kappaB phosphorylation (GO:0007252)	11.87	0.00329	0.0214
positive regulation of glial cell proliferation (GO:0060252)	11.87	0.000665	0.00526
lymphoid progenitor cell differentiation (GO:0002320)	11.87	0.00329	0.0214
mesodermal cell fate commitment (GO:0001710)	11.87	0.00329	0.0214
positive regulation of protein sumoylation (GO:0033235)	11.87	0.00329	0.0214
negative regulation of monooxygenase activity (GO:0032769)	11.87	0.00329	0.0214
positive regulation of endoplasmic reticulum stress-induced intrinsic apoptotic signaling pathway (GO:1902237)	11.87	0.00329	0.0214
negative regulation of intrinsic apoptotic signaling pathway in response to DNA damage by p53 class mediator (GO:1902166)	11.87	0.000665	0.00525
cellular response to manganese ion (GO:0071287)	11.87	0.00329	0.0214
regulation of brown fat cell differentiation (GO:0090335)	11.87	0.000665	0.00525
negative regulation of histone H3-K9 methylation (GO:0051573)	11.87	0.00329	0.0214
regulation of synaptic transmission, dopaminergic (GO:0032225)	11.87	0.000665	0.00525
regulation of trophoblast cell migration (GO:1901163)	11.87	0.00329	0.0214
enamel mineralization (GO:0070166)	11.87	0.00329	0.0214
chromatin silencing at rDNA (GO:0000183)	11.87	0.00329	0.0213
negative regulation of long-term synaptic potentiation (GO:1900272)	11.87	0.00329	0.0213
hepatocyte growth factor receptor signaling pathway (GO:0048012)	11.87	0.00329	0.0213
positive regulation of receptor binding (GO:1900122)	11.87	0.00329	0.0213
ventricular cardiac muscle cell development (GO:0055015)	11.87	0.00329	0.0213
histone-serine phosphorylation (GO:0035404)	11.87	0.00329	0.0213
regulation of neuroinflammatory response (GO:0150077)	11.87	1.32e-06	1.81e-05
positive regulation of fibroblast migration (GO:0010763)	11.87	0.00329	0.0213
regulation of extracellular matrix disassembly (GO:0010715)	11.87	0.000665	0.00524
coronary vasculature morphogenesis (GO:0060977)	11.87	0.000665	0.00524
embryonic camera-type eye formation (GO:0060900)	11.87	0.00329	0.0213
cell surface receptor signaling pathway involved in heart development (GO:0061311)	11.87	2.9e-05	0.000316
epithelial cell differentiation involved in prostate gland development (GO:0060742)	11.87	0.00329	0.0213
muscle hypertrophy (GO:0014896)	11.87	1.32e-06	1.81e-05
endothelial tube morphogenesis (GO:0061154)	11.87	0.00329	0.0213
rostrocaudal neural tube patterning (GO:0021903)	11.87	0.00329	0.0213
regulation of smooth muscle cell apoptotic process (GO:0034391)	11.87	2.9e-05	0.000315
epithelial to mesenchymal transition involved in endocardial cushion formation (GO:0003198)	11.87	0.00329	0.0213
morphogenesis of an endothelium (GO:0003159)	11.87	0.00329	0.0212
trachea development (GO:0060438)	11.87	0.000138	0.00128
regulation of cardiac muscle cell differentiation (GO:2000725)	11.87	2.85e-07	4.34e-06
regulation of monooxygenase activity (GO:0032768)	11.87	1.38e-10	3.14e-09
response to muramyl dipeptide (GO:0032495)	11.87	0.000138	0.00128
positive regulation of kidney development (GO:0090184)	11.87	6.17e-08	1.02e-06
positive regulation of cellular response to oxidative stress (GO:1900409)	11.87	0.000138	0.00128
positive regulation of cardiocyte differentiation (GO:1905209)	11.87	6.17e-06	7.59e-05
neurotrophin TRK receptor signaling pathway (GO:0048011)	11.87	0.000138	0.00128
regulation of transcription involved in G1/S transition of mitotic cell cycle (GO:0000083)	11.87	6.17e-06	7.58e-05
signal transduction involved in regulation of gene expression (GO:0023019)	11.87	0.000138	0.00128
cardiac atrium development (GO:0003230)	11.87	2.85e-07	4.34e-06
cardiac septum morphogenesis (GO:0060411)	11.71	3.81e-13	1.13e-11
regulation of cardiocyte differentiation (GO:1905207)	11.63	3.55e-09	6.8e-08
regulation of pri-miRNA transcription by RNA polymerase II (GO:1902893)	11.58	7.53e-08	1.24e-06
animal organ formation (GO:0048645)	11.55	3.48e-07	5.23e-06
semi-lunar valve development (GO:1905314)	11.55	3.48e-07	5.23e-06
G2 DNA damage checkpoint (GO:0031572)	11.51	1.61e-06	2.17e-05
cranial skeletal system development (GO:1904888)	11.51	9.78e-12	2.49e-10
positive regulation of transcription from RNA polymerase II promoter in response to stress (GO:0036003)	11.51	1.61e-06	2.17e-05
negative regulation of cyclin-dependent protein serine/threonine kinase activity (GO:0045736)	11.46	7.52e-06	9.06e-05
negative regulation of osteoclast differentiation (GO:0045671)	11.46	7.52e-06	9.05e-05
response to increased oxygen levels (GO:0036296)	11.46	7.52e-06	9.04e-05
liver regeneration (GO:0097421)	11.46	7.52e-06	9.03e-05
cardiac muscle hypertrophy (GO:0003300)	11.46	7.52e-06	9.03e-05
positive regulation of focal adhesion assembly (GO:0051894)	11.4	3.53e-05	0.000375
regulation of membrane protein ectodomain proteolysis (GO:0051043)	11.4	3.53e-05	0.000375
regulation of blood vessel endothelial cell migration (GO:0043535)	11.36	1.55e-15	5.68e-14
lactation (GO:0007595)	11.36	1.99e-08	3.5e-07
positive regulation of smooth muscle cell proliferation (GO:0048661)	11.33	7.12e-15	2.5e-13
regulation of heart morphogenesis (GO:2000826)	11.31	9.15e-08	1.49e-06
mitotic G2 DNA damage checkpoint (GO:0007095)	11.31	0.000168	0.00152
smooth muscle tissue development (GO:0048745)	11.31	0.000168	0.00152
beta-catenin destruction complex disassembly (GO:1904886)	11.31	0.000168	0.00152
negative regulation of cardiocyte differentiation (GO:1905208)	11.31	0.000168	0.00152
peptidyl-threonine modification (GO:0018210)	11.28	1.5e-13	4.63e-12
signal transduction involved in mitotic G1 DNA damage checkpoint (GO:0072431)	11.27	2.5e-10	5.5e-09
signal transduction involved in mitotic cell cycle checkpoint (GO:0072413)	11.27	2.5e-10	5.49e-09
signal transduction involved in mitotic DNA integrity checkpoint (GO:1902403)	11.27	2.5e-10	5.48e-09
signal transduction involved in mitotic DNA damage checkpoint (GO:1902402)	11.27	2.5e-10	5.48e-09
intracellular signal transduction involved in G1 DNA damage checkpoint (GO:1902400)	11.27	2.5e-10	5.47e-09
regulation of cell migration involved in sprouting angiogenesis (GO:0090049)	11.25	4.23e-07	6.31e-06
response to gamma radiation (GO:0010332)	11.23	1.14e-09	2.33e-08
pancreas development (GO:0031016)	11.21	3.15e-12	8.65e-11
mitotic cell cycle arrest (GO:0071850)	11.18	0.000808	0.00625
negative regulation of cardiac muscle cell differentiation (GO:2000726)	11.18	0.000808	0.00625
definitive hemopoiesis (GO:0060216)	11.18	0.000808	0.00624
positive regulation of mitochondrial membrane permeability involved in apoptotic process (GO:1902110)	11.18	0.000808	0.00624
positive regulation of amyloid-beta formation (GO:1902004)	11.18	0.000808	0.00624
negative regulation of blood vessel endothelial cell migration (GO:0043537)	11.18	1.96e-06	2.61e-05
positive regulation of membrane protein ectodomain proteolysis (GO:0051044)	11.18	0.000808	0.00624
interleukin-6-mediated signaling pathway (GO:0070102)	11.18	0.000808	0.00623
negative regulation of B cell proliferation (GO:0030889)	11.18	0.000808	0.00623
ovulation (GO:0030728)	11.18	0.000808	0.00623
positive regulation of cholesterol efflux (GO:0010875)	11.18	0.000808	0.00622
response to fluid shear stress (GO:0034405)	11.18	1.96e-06	2.61e-05
craniofacial suture morphogenesis (GO:0097094)	11.18	0.000808	0.00622
regulation of cytokine secretion involved in immune response (GO:0002739)	11.18	0.000808	0.00622
regulation of vascular smooth muscle cell proliferation (GO:1904705)	11.18	5.25e-09	9.91e-08
hindbrain morphogenesis (GO:0021575)	11.12	2.41e-08	4.2e-07
neuron apoptotic process (GO:0051402)	11.12	2.41e-08	4.2e-07
response to X-ray (GO:0010165)	11.08	9.11e-06	0.000108
regulation of myeloid cell apoptotic process (GO:0033032)	11.08	9.11e-06	0.000108
response to sterol (GO:0036314)	11.08	9.11e-06	0.000108
intrinsic apoptotic signaling pathway in response to DNA damage by p53 class mediator (GO:0042771)	11.08	9.11e-06	0.000107
negative regulation of cyclin-dependent protein kinase activity (GO:1904030)	11.08	9.11e-06	0.000107
striated muscle hypertrophy (GO:0014897)	11.08	9.11e-06	0.000107
signal transduction involved in DNA damage checkpoint (GO:0072422)	11.06	3.81e-12	1.03e-10
signal transduction involved in DNA integrity checkpoint (GO:0072401)	11.06	3.81e-12	1.03e-10
mammary gland morphogenesis (GO:0060443)	11.05	1.11e-07	1.78e-06
cerebellum morphogenesis (GO:0021587)	11.05	1.11e-07	1.78e-06
regulation of polysaccharide metabolic process (GO:0032881)	11.05	1.11e-07	1.78e-06
regulation of muscle adaptation (GO:0043502)	11.05	4.79e-14	1.53e-12
ovulation cycle process (GO:0022602)	11.05	1.11e-07	1.78e-06
positive regulation of muscle organ development (GO:0048636)	11.01	1.74e-11	4.33e-10
positive regulation of striated muscle tissue development (GO:0045844)	11.01	1.74e-11	4.32e-10
midgut development (GO:0007494)	10.96	0.00399	0.0253
regulation of interferon-gamma secretion (GO:1902713)	10.96	0.00399	0.0253
cardioblast differentiation (GO:0010002)	10.96	0.00399	0.0253
positive regulation of nuclear-transcribed mRNA poly(A) tail shortening (GO:0060213)	10.96	0.00399	0.0253
negative regulation of amyloid-beta formation (GO:1902430)	10.96	0.00399	0.0253
neutrophil homeostasis (GO:0001780)	10.96	0.00399	0.0253
regulation of attachment of spindle microtubules to kinetochore (GO:0051988)	10.96	0.00399	0.0253
positive regulation of interferon-alpha production (GO:0032727)	10.96	4.27e-05	0.000448
negative regulation of phosphatidylinositol 3-kinase signaling (GO:0014067)	10.96	0.00399	0.0252
regulation of cell proliferation involved in kidney development (GO:1901722)	10.96	0.00399	0.0252
positive regulation of intracellular estrogen receptor signaling pathway (GO:0033148)	10.96	0.00399	0.0252
regulation of histone phosphorylation (GO:0033127)	10.96	0.00399	0.0252
cellular response to ethanol (GO:0071361)	10.96	0.00399	0.0252
response to cholesterol (GO:0070723)	10.96	4.27e-05	0.000447
positive regulation of histone H3-K9 methylation (GO:0051574)	10.96	0.00399	0.0252
positive regulation of non-canonical Wnt signaling pathway (GO:2000052)	10.96	0.00399	0.0252
negative regulation of hormone metabolic process (GO:0032351)	10.96	0.00399	0.0252
planar cell polarity pathway involved in neural tube closure (GO:0090179)	10.96	0.00399	0.0252
hepatocyte differentiation (GO:0070365)	10.96	0.00399	0.0252
regulation of long-term neuronal synaptic plasticity (GO:0048169)	10.96	4.27e-05	0.000447
thyroid gland development (GO:0030878)	10.96	4.27e-05	0.000447
activation of MAPKKK activity (GO:0000185)	10.96	0.00399	0.0251
maternal behavior (GO:0042711)	10.96	0.00399	0.0251
negative regulation of microtubule polymerization (GO:0031115)	10.96	0.00399	0.0251
regulation of response to osmotic stress (GO:0047484)	10.96	0.00399	0.0251
negative regulation of cardiac muscle hypertrophy (GO:0010614)	10.96	4.27e-05	0.000446
axis elongation (GO:0003401)	10.96	4.27e-05	0.000446
parental behavior (GO:0060746)	10.96	0.00399	0.0251
trophoblast giant cell differentiation (GO:0060707)	10.96	0.00399	0.0251
negative regulation of alcohol biosynthetic process (GO:1902931)	10.96	0.00399	0.0251
eyelid development in camera-type eye (GO:0061029)	10.96	0.00399	0.0251
heart valve formation (GO:0003188)	10.96	0.00399	0.0251
positive regulation of glucose metabolic process (GO:0010907)	10.96	5.11e-07	7.5e-06
endocrine system development (GO:0035270)	10.93	1.09e-19	5.52e-18
signal transduction involved in cell cycle checkpoint (GO:0072395)	10.91	4.6e-12	1.23e-10
gene silencing by miRNA (GO:0035195)	10.88	2.91e-08	5.02e-07
positive regulation of muscle tissue development (GO:1901863)	10.86	2.1e-11	5.17e-10
phosphatidylinositol 3-kinase signaling (GO:0014065)	10.86	2.36e-06	3.11e-05
regulation of glycogen metabolic process (GO:0070873)	10.86	2.36e-06	3.11e-05
positive regulation of morphogenesis of an epithelium (GO:1905332)	10.86	2.36e-06	3.11e-05
platelet-derived growth factor receptor signaling pathway (GO:0048008)	10.86	2.36e-06	3.11e-05
positive regulation of oxidoreductase activity (GO:0051353)	10.83	1.67e-09	3.33e-08
positive regulation of DNA binding (GO:0043388)	10.83	1.67e-09	3.32e-08
mitotic G1/S transition checkpoint (GO:0044819)	10.79	9.6e-11	2.23e-09
mitotic G1 DNA damage checkpoint (GO:0031571)	10.79	9.6e-11	2.22e-09
negative regulation of cell cycle G1/S phase transition (GO:1902807)	10.79	4.96e-17	2.1e-15
transepithelial transport (GO:0070633)	10.79	0.000202	0.00181
positive regulation of mitochondrial membrane permeability (GO:0035794)	10.79	0.000202	0.0018
cell cycle G1/S phase transition (GO:0044843)	10.73	7.34e-19	3.56e-17
dopaminergic neuron differentiation (GO:0071542)	10.73	1.1e-05	0.000128
response to mineralocorticoid (GO:0051385)	10.73	1.1e-05	0.000128
digestive tract morphogenesis (GO:0048546)	10.66	3.49e-08	5.96e-07
negative regulation of G1/S transition of mitotic cell cycle (GO:2000134)	10.65	2.74e-16	1.09e-14
DNA damage response, signal transduction by p53 class mediator resulting in cell cycle arrest (GO:0006977)	10.65	2e-09	3.95e-08
G1 DNA damage checkpoint (GO:0044783)	10.63	1.15e-10	2.65e-09
metanephric tubule development (GO:0072170)	10.55	0.000971	0.00729
positive regulation of cell junction assembly (GO:1901890)	10.55	2.83e-06	3.69e-05
regulation of intrinsic apoptotic signaling pathway in response to DNA damage by p53 class mediator (GO:1902165)	10.55	0.000971	0.00729
cellular response to leptin stimulus (GO:0044320)	10.55	0.000971	0.00729
regulation of DNA damage response, signal transduction by p53 class mediator (GO:0043516)	10.55	2.83e-06	3.69e-05
ventricular cardiac muscle cell differentiation (GO:0055012)	10.55	0.000971	0.00728
intracellular estrogen receptor signaling pathway (GO:0030520)	10.55	0.000971	0.00728
lung morphogenesis (GO:0060425)	10.55	1.6e-07	2.51e-06
regulation of transcription regulatory region DNA binding (GO:2000677)	10.55	9.15e-09	1.68e-07
embryonic camera-type eye morphogenesis (GO:0048596)	10.55	5.13e-05	0.00053
regulation of histone acetylation (GO:0035065)	10.55	9.15e-09	1.68e-07
epithelial cell apoptotic process (GO:1904019)	10.55	5.13e-05	0.00053
negative regulation of ATP metabolic process (GO:1903579)	10.55	5.13e-05	0.000529
endocardial cushion development (GO:0003197)	10.55	1.6e-07	2.51e-06
positive regulation of stem cell proliferation (GO:2000648)	10.43	7.36e-07	1.06e-05
animal organ regeneration (GO:0031100)	10.41	3.63e-11	8.7e-10
regulation of kidney development (GO:0090183)	10.36	1.09e-08	1.98e-07
response to lithium ion (GO:0010226)	10.33	0.000242	0.00212
regulation of osteoblast proliferation (GO:0033688)	10.33	0.000242	0.00212
regulation of bicellular tight junction assembly (GO:2000810)	10.33	0.000242	0.00212
negative regulation of fat cell differentiation (GO:0045599)	10.33	1.91e-07	2.98e-06
uterus development (GO:0060065)	10.33	0.000242	0.00212
regulation of mitochondrial membrane permeability involved in apoptotic process (GO:1902108)	10.33	0.000242	0.00211
cellular response to dsRNA (GO:0071359)	10.33	0.000242	0.00211
regulation of nitric-oxide synthase activity (GO:0050999)	10.33	1.91e-07	2.97e-06
regulation of receptor biosynthetic process (GO:0010869)	10.33	0.000242	0.00211
positive regulation of glycolytic process (GO:0045821)	10.33	0.000242	0.00211
positive regulation of response to oxidative stress (GO:1902884)	10.33	0.000242	0.00211
positive regulation of cell cycle arrest (GO:0071158)	10.3	2.49e-12	6.9e-11
regulation of peptidyl-lysine acetylation (GO:2000756)	10.29	2.87e-09	5.55e-08
negative regulation of striated muscle cell differentiation (GO:0051154)	10.27	3.39e-06	4.34e-05
positive regulation of animal organ morphogenesis (GO:0110110)	10.25	6.53e-13	1.9e-11
negative regulation of lipid biosynthetic process (GO:0051055)	10.24	4.99e-08	8.35e-07
branching morphogenesis of an epithelial tube (GO:0048754)	10.23	2.16e-18	1.03e-16
negative regulation of gliogenesis (GO:0014014)	10.18	8.77e-07	1.24e-05
negative regulation of biomineralization (GO:0110150)	10.18	6.12e-05	0.000622
startle response (GO:0001964)	10.18	6.12e-05	0.000621
positive regulation of metanephros development (GO:0072216)	10.18	0.00477	0.0291
epithelial cell fate commitment (GO:0072148)	10.18	0.00477	0.029
neurotrophin signaling pathway (GO:0038179)	10.18	6.12e-05	0.000621
convergent extension (GO:0060026)	10.18	0.00477	0.029
catecholamine transport (GO:0051937)	10.18	0.00477	0.029
hematopoietic stem cell proliferation (GO:0071425)	10.18	0.00477	0.029
neuron death (GO:0070997)	10.18	1.3e-08	2.34e-07
regulation of amyloid-beta formation (GO:1902003)	10.18	6.12e-05	0.00062
regulation of keratinocyte migration (GO:0051547)	10.18	0.00477	0.029
negative regulation by host of viral transcription (GO:0043922)	10.18	0.00477	0.029
regulation of axon regeneration (GO:0048679)	10.18	6.12e-05	0.00062
lens fiber cell development (GO:0070307)	10.18	0.00477	0.029
aorta morphogenesis (GO:0035909)	10.18	6.12e-05	0.00062
regulation of amyloid precursor protein biosynthetic process (GO:0042984)	10.18	0.00477	0.029
negative regulation of biomineral tissue development (GO:0070168)	10.18	6.12e-05	0.000619
cellular response to increased oxygen levels (GO:0036295)	10.18	0.00477	0.029
positive T cell selection (GO:0043368)	10.18	6.12e-05	0.000619
developmental induction (GO:0031128)	10.18	6.12e-05	0.000618
regulation of endoplasmic reticulum unfolded protein response (GO:1900101)	10.18	6.12e-05	0.000618
negative regulation of anion transmembrane transport (GO:1903960)	10.18	0.00477	0.0289
positive regulation of receptor biosynthetic process (GO:0010870)	10.18	0.00477	0.0289
T cell chemotaxis (GO:0010818)	10.18	0.00477	0.0289
positive regulation of neuroinflammatory response (GO:0150078)	10.18	0.00477	0.0289
regulation of type B pancreatic cell proliferation (GO:0061469)	10.18	0.00477	0.0289
response to laminar fluid shear stress (GO:0034616)	10.18	0.00477	0.0289
regulation of DNA catabolic process (GO:1903624)	10.18	0.00477	0.0289
positive regulation of vascular endothelial growth factor production (GO:0010575)	10.18	6.12e-05	0.000618
negative regulation of type 2 immune response (GO:0002829)	10.18	0.00477	0.0289
adenohypophysis development (GO:0021984)	10.18	0.00477	0.0289
cardiac left ventricle morphogenesis (GO:0003214)	10.18	0.00477	0.0288
negative regulation of muscle hypertrophy (GO:0014741)	10.18	6.12e-05	0.000617
regulation of RNA polymerase II transcriptional preinitiation complex assembly (GO:0045898)	10.18	0.00477	0.0288
regulation of neural precursor cell proliferation (GO:2000177)	10.14	7.78e-13	2.24e-11
regulation of smooth muscle cell proliferation (GO:0048660)	10.13	6.66e-19	3.25e-17
G1/S transition of mitotic cell cycle (GO:0000082)	10.12	4.53e-17	1.94e-15
negative regulation of B cell activation (GO:0050869)	10.08	1.56e-05	0.000178
muscle adaptation (GO:0043500)	10.08	1.56e-05	0.000178
negative regulation of organ growth (GO:0046621)	10.08	1.56e-05	0.000177
signal transduction in response to DNA damage (GO:0042770)	10.05	1.39e-14	4.72e-13
negative regulation of epidermis development (GO:0045683)	10	0.00116	0.00861
mitochondrial outer membrane permeabilization involved in programmed cell death (GO:1902686)	10	0.00116	0.00861
response to manganese ion (GO:0010042)	10	0.00116	0.0086
maternal placenta development (GO:0001893)	10	4.03e-06	5.11e-05
negative regulation of interleukin-8 production (GO:0032717)	10	0.00116	0.0086
cellular response to fluid shear stress (GO:0071498)	10	0.00116	0.0086
regulation of gene expression by genetic imprinting (GO:0006349)	10	0.00116	0.00859
positive regulation of nuclear-transcribed mRNA catabolic process, deadenylation-dependent decay (GO:1900153)	10	0.00116	0.00859
embryonic camera-type eye development (GO:0031076)	10	4.03e-06	5.1e-05
platelet formation (GO:0030220)	10	0.00116	0.00858
cardiac right ventricle morphogenesis (GO:0003215)	10	0.00116	0.00858
morphogenesis of an epithelial fold (GO:0060571)	10	0.00116	0.00858
cellular response to UV (GO:0034644)	9.97	1.6e-11	4.01e-10
artery morphogenesis (GO:0048844)	9.96	4.05e-09	7.72e-08
pituitary gland development (GO:0021983)	9.94	1.04e-06	1.46e-05
regulation of oxidative stress-induced cell death (GO:1903201)	9.92	1.06e-09	2.17e-08
ovulation cycle (GO:0042698)	9.92	1.06e-09	2.17e-08
regulation of cell adhesion mediated by integrin (GO:0033628)	9.9	2.7e-07	4.13e-06
endothelial cell proliferation (GO:0001935)	9.9	0.000288	0.00246
positive regulation of membrane permeability (GO:1905710)	9.9	0.000288	0.00246
negative regulation of cardiac muscle tissue growth (GO:0055022)	9.9	0.000288	0.00246
positive regulation of macrophage activation (GO:0043032)	9.9	0.000288	0.00246
negative regulation of heart growth (GO:0061117)	9.9	0.000288	0.00246
ventricular septum development (GO:0003281)	9.9	2.77e-10	6.03e-09
positive regulation of erythrocyte differentiation (GO:0045648)	9.83	7.26e-05	0.000718
positive regulation of release of cytochrome c from mitochondria (GO:0090200)	9.83	7.26e-05	0.000718
regulation of hormone biosynthetic process (GO:0046885)	9.83	7.26e-05	0.000718
posttranscriptional gene silencing by RNA (GO:0035194)	9.83	1.84e-08	3.25e-07
regulation of glial cell differentiation (GO:0045685)	9.78	1.25e-09	2.54e-08
positive regulation of peptidyl-lysine acetylation (GO:2000758)	9.78	1.85e-05	0.000208
positive regulation of vascular smooth muscle cell proliferation (GO:1904707)	9.78	1.85e-05	0.000208
endocardial cushion morphogenesis (GO:0003203)	9.78	1.85e-05	0.000208
glial cell activation (GO:0061900)	9.74	4.76e-06	5.96e-05
regulation of endothelial cell migration (GO:0010594)	9.74	6.92e-21	3.62e-19
canonical Wnt signaling pathway (GO:0060070)	9.73	2.24e-11	5.49e-10
female gonad development (GO:0008585)	9.72	5.87e-12	1.54e-10
development of primary female sexual characteristics (GO:0046545)	9.7	1.53e-12	4.33e-11
visual learning (GO:0008542)	9.69	3.2e-07	4.83e-06
columnar/cuboidal epithelial cell differentiation (GO:0002065)	9.68	1.05e-13	3.26e-12
positive regulation of neural precursor cell proliferation (GO:2000179)	9.68	8.32e-08	1.36e-06
visual behavior (GO:0007632)	9.68	8.32e-08	1.36e-06
posttranscriptional gene silencing (GO:0016441)	9.66	2.17e-08	3.8e-07
response to cadmium ion (GO:0046686)	9.65	5.66e-09	1.07e-07
regulation of striated muscle tissue development (GO:0016202)	9.57	3.83e-17	1.66e-15
morphogenesis of a branching structure (GO:0001763)	9.56	2.92e-21	1.59e-19
negative regulation of fatty acid biosynthetic process (GO:0045717)	9.5	0.00564	0.0334
negative regulation of oxidative stress-induced neuron death (GO:1903204)	9.5	0.00137	0.0099
regulation of erythrocyte differentiation (GO:0045646)	9.5	1.45e-06	1.97e-05
negative regulation of epidermal cell differentiation (GO:0045605)	9.5	0.00564	0.0334
regulation of establishment of endothelial barrier (GO:1903140)	9.5	0.00564	0.0334
face development (GO:0060324)	9.5	3.77e-07	5.65e-06
regulation of nuclear-transcribed mRNA poly(A) tail shortening (GO:0060211)	9.5	0.00564	0.0334
regulation of posttranscriptional gene silencing (GO:0060147)	9.5	8.15e-12	2.11e-10
positive regulation of superoxide anion generation (GO:0032930)	9.5	0.00137	0.0099
regulation of transforming growth factor beta production (GO:0071634)	9.5	2.18e-05	0.000242
negative regulation of response to drug (GO:2001024)	9.5	8.56e-05	0.000837
mitotic G2/M transition checkpoint (GO:0044818)	9.5	8.56e-05	0.000837
cellular response to gamma radiation (GO:0071480)	9.5	8.56e-05	0.000836
cellular response to vitamin D (GO:0071305)	9.5	0.00564	0.0334
negative regulation of calcineurin-NFAT signaling cascade (GO:0070885)	9.5	0.00564	0.0334
regulation of anoikis (GO:2000209)	9.5	0.000339	0.00288
regulation of endothelial cell development (GO:1901550)	9.5	0.00564	0.0333
positive regulation of response to endoplasmic reticulum stress (GO:1905898)	9.5	5.62e-06	6.93e-05
response to corticosterone (GO:0051412)	9.5	0.00137	0.0099
regulation of establishment of planar polarity involved in neural tube closure (GO:0090178)	9.5	0.00564	0.0333
positive regulation of lipid catabolic process (GO:0050996)	9.5	0.000339	0.00288
negative regulation of calcineurin-mediated signaling (GO:0106057)	9.5	0.00564	0.0333
regulation of transcription from RNA polymerase II promoter involved in heart development (GO:1901213)	9.5	0.00564	0.0333
negative regulation of cell migration involved in sprouting angiogenesis (GO:0090051)	9.5	0.00564	0.0333
postsynaptic modulation of chemical synaptic transmission (GO:0099170)	9.5	0.00564	0.0333
cellular response to hydrogen peroxide (GO:0070301)	9.5	1.74e-09	3.47e-08
mesodermal cell differentiation (GO:0048333)	9.5	0.000339	0.00287
platelet morphogenesis (GO:0036344)	9.5	0.00137	0.00989
regulation of secondary metabolic process (GO:0043455)	9.5	0.00564	0.0333
positive regulation of tumor necrosis factor biosynthetic process (GO:0042535)	9.5	0.00137	0.00989
regulation of macrophage cytokine production (GO:0010935)	9.5	0.00564	0.0333
regulation of cholesterol storage (GO:0010885)	9.5	0.00564	0.0332
DNA damage response, signal transduction by p53 class mediator (GO:0030330)	9.5	1.19e-10	2.73e-09
regulation of gene silencing by RNA (GO:0060966)	9.5	8.15e-12	2.11e-10
macrophage differentiation (GO:0030225)	9.5	0.000339	0.00287
venous blood vessel development (GO:0060841)	9.5	0.00564	0.0332
positive regulation of exosomal secretion (GO:1903543)	9.5	0.00564	0.0332
T-helper 1 type immune response (GO:0042088)	9.5	0.00137	0.00988
cardiac septum development (GO:0003279)	9.5	3.79e-14	1.23e-12
negative regulation of amyloid precursor protein catabolic process (GO:1902992)	9.5	0.00564	0.0332
positive regulation of smooth muscle cell apoptotic process (GO:0034393)	9.5	0.00564	0.0332
regulation of fatty acid oxidation (GO:0046320)	9.5	8.56e-05	0.000836
positive regulation of myeloid leukocyte cytokine production involved in immune response (GO:0061081)	9.5	0.00137	0.00988
negative regulation of glycolytic process (GO:0045820)	9.5	0.00564	0.0332
positive regulation of pri-miRNA transcription by RNA polymerase II (GO:1902895)	9.5	8.56e-05	0.000835
apoptotic process involved in morphogenesis (GO:0060561)	9.5	0.00564	0.0332
mammary gland development (GO:0030879)	9.43	2.04e-16	8.18e-15
positive regulation of endothelial cell migration (GO:0010595)	9.41	6.54e-13	1.9e-11
epithelial cell proliferation (GO:0050673)	9.39	9.58e-12	2.45e-10
regulation of G1/S transition of mitotic cell cycle (GO:2000045)	9.38	2.79e-19	1.39e-17
regulation of muscle tissue development (GO:1901861)	9.36	6.23e-17	2.6e-15
positive regulation of intrinsic apoptotic signaling pathway (GO:2001244)	9.34	3e-08	5.17e-07
regulation of osteoblast differentiation (GO:0045667)	9.33	5.23e-14	1.66e-12
positive regulation of blood vessel endothelial cell migration (GO:0043536)	9.33	1.15e-07	1.84e-06
regulation of lymphocyte apoptotic process (GO:0070228)	9.33	1.15e-07	1.84e-06
regulation of morphogenesis of a branching structure (GO:0060688)	9.33	1.15e-07	1.83e-06
female sex differentiation (GO:0046660)	9.32	2.01e-13	6.12e-12
gland morphogenesis (GO:0022612)	9.31	7.68e-13	2.21e-11
response to nicotine (GO:0035094)	9.31	4.42e-07	6.56e-06
regulation of muscle organ development (GO:0048634)	9.29	7.31e-17	3.03e-15
coronary vasculature development (GO:0060976)	9.29	1.7e-06	2.29e-05
response to dexamethasone (GO:0071548)	9.27	6.59e-06	8.02e-05
prostate gland development (GO:0030850)	9.27	6.59e-06	8.01e-05
cerebellar cortex morphogenesis (GO:0021696)	9.24	2.56e-05	0.000281
regulation of protein acetylation (GO:1901983)	9.24	2.4e-09	4.69e-08
cellular response to ionizing radiation (GO:0071479)	9.22	9.18e-09	1.68e-07
regulation of protein import (GO:1904589)	9.22	9.18e-09	1.68e-07
somatic stem cell population maintenance (GO:0035019)	9.22	9.18e-09	1.68e-07
transforming growth factor beta receptor signaling pathway (GO:0007179)	9.21	3.44e-12	9.41e-11
blood vessel remodeling (GO:0001974)	9.19	0.0001	0.000964
leukocyte activation involved in inflammatory response (GO:0002269)	9.19	0.0001	0.000964
microglial cell activation (GO:0001774)	9.19	0.0001	0.000963
peptidyl-tyrosine autophosphorylation (GO:0038083)	9.19	0.0001	0.000963
epidermis morphogenesis (GO:0048730)	9.19	0.0001	0.000962
regulation of neuron projection regeneration (GO:0070570)	9.19	0.0001	0.000962
positive regulation of histone acetylation (GO:0035066)	9.19	0.0001	0.000961
positive regulation of adherens junction organization (GO:1903393)	9.19	0.0001	0.00096
cellular response to antibiotic (GO:0071236)	9.18	1.87e-14	6.29e-13
regulation of cell cycle G1/S phase transition (GO:1902806)	9.18	8.99e-21	4.67e-19
positive regulation of osteoblast differentiation (GO:0045669)	9.17	1.35e-07	2.13e-06
regulation of cell cycle arrest (GO:0071156)	9.15	2.75e-13	8.27e-12
cardiac epithelial to mesenchymal transition (GO:0060317)	9.13	0.000398	0.00332
regulation of DNA methylation (GO:0044030)	9.13	0.000398	0.00331
outflow tract morphogenesis (GO:0003151)	9.11	2.81e-09	5.44e-08
T cell differentiation in thymus (GO:0033077)	9.1	1.99e-06	2.65e-05
epithelial to mesenchymal transition (GO:0001837)	9.08	1.07e-08	1.95e-07
positive regulation of glial cell differentiation (GO:0045687)	9.05	7.71e-06	9.24e-05
negative regulation of stem cell differentiation (GO:2000737)	9.05	0.0016	0.0114
metanephric epithelium development (GO:0072207)	9.05	0.0016	0.0114
negative regulation of cellular response to drug (GO:2001039)	9.05	0.0016	0.0114
cell fate determination (GO:0001709)	9.05	7.71e-06	9.23e-05
response to hydroperoxide (GO:0033194)	9.05	0.0016	0.0114
response to vitamin A (GO:0033189)	9.05	0.0016	0.0114
negative regulation of chemokine production (GO:0032682)	9.05	0.0016	0.0114
positive regulation of cell migration involved in sprouting angiogenesis (GO:0090050)	9.05	0.0016	0.0114
negative regulation of purine nucleotide metabolic process (GO:1900543)	9.05	0.0016	0.0114
regulation of B cell proliferation (GO:0030888)	9.05	4.11e-08	6.96e-07
regulation of nuclear-transcribed mRNA catabolic process, deadenylation-dependent decay (GO:1900151)	9.05	0.0016	0.0114
positive regulation of tumor necrosis factor secretion (GO:1904469)	9.05	0.0016	0.0114
neuroinflammatory response (GO:0150076)	9.05	7.71e-06	9.22e-05
regulation of protein import into nucleus (GO:0042306)	9.05	4.11e-08	6.95e-07
positive regulation of amyloid precursor protein catabolic process (GO:1902993)	9.05	0.0016	0.0114
positive regulation of reactive oxygen species metabolic process (GO:2000379)	9.02	4.7e-12	1.25e-10
regulation of cyclin-dependent protein serine/threonine kinase activity (GO:0000079)	9.02	4.7e-12	1.25e-10
morphogenesis of a branching epithelium (GO:0061138)	9.02	2.78e-18	1.31e-16
regulation of extrinsic apoptotic signaling pathway via death domain receptors (GO:1902041)	9.01	1.57e-07	2.47e-06
cellular response to reactive oxygen species (GO:0034614)	9	2.03e-15	7.38e-14
Wnt signaling pathway, calcium modulating pathway (GO:0007223)	8.99	2.99e-05	0.000325
myoblast differentiation (GO:0045445)	8.99	2.99e-05	0.000325
positive regulation of reactive oxygen species biosynthetic process (GO:1903428)	8.96	6.04e-07	8.8e-06
positive regulation of nucleocytoplasmic transport (GO:0046824)	8.95	1.25e-08	2.25e-07
cellular response to nitric oxide (GO:0071732)	8.91	0.0066	0.0376
trophectodermal cell differentiation (GO:0001829)	8.91	0.0066	0.0376
regulation of MHC class II biosynthetic process (GO:0045346)	8.91	0.0066	0.0375
organ induction (GO:0001759)	8.91	0.0066	0.0375
epithelial cell maturation (GO:0002070)	8.91	0.0066	0.0375
positive regulation of intracellular steroid hormone receptor signaling pathway (GO:0033145)	8.91	0.0066	0.0375
regulation of interferon-alpha production (GO:0032647)	8.91	0.000117	0.0011
negative regulation of fibroblast growth factor receptor signaling pathway (GO:0040037)	8.91	0.0066	0.0375
regulation of release of cytochrome c from mitochondria (GO:0090199)	8.91	2.32e-06	3.07e-05
regulation of ribosome biogenesis (GO:0090069)	8.91	0.0066	0.0375
regulation of cellular response to oxidative stress (GO:1900407)	8.91	1e-09	2.06e-08
regulation of metallopeptidase activity (GO:1905048)	8.91	0.0066	0.0375
regulation of vascular endothelial growth factor production (GO:0010574)	8.91	0.000117	0.0011
tooth mineralization (GO:0034505)	8.91	0.0066	0.0375
regulation of platelet activation (GO:0010543)	8.91	0.000117	0.0011
regulation of exosomal secretion (GO:1903541)	8.91	0.0066	0.0374
regulation of Golgi organization (GO:1903358)	8.91	0.0066	0.0374
intrinsic apoptotic signaling pathway (GO:0097193)	8.87	5.63e-17	2.35e-15
positive regulation of nitric oxide biosynthetic process (GO:0045429)	8.84	8.98e-06	0.000106
cellular response to vascular endothelial growth factor stimulus (GO:0035924)	8.84	8.98e-06	0.000106
response to transforming growth factor beta (GO:0071559)	8.83	1.7e-17	7.67e-16
embryonic skeletal system morphogenesis (GO:0048704)	8.81	2.44e-11	5.93e-10
extrinsic apoptotic signaling pathway (GO:0097191)	8.81	2.44e-11	5.92e-10
cerebellar cortex formation (GO:0021697)	8.8	0.000463	0.00379
leukocyte apoptotic process (GO:0071887)	8.8	0.000463	0.00379
CD4-positive, alpha-beta T cell differentiation involved in immune response (GO:0002294)	8.8	0.000463	0.00379
response to angiotensin (GO:1990776)	8.8	0.000463	0.00379
regulation of oxidative stress-induced intrinsic apoptotic signaling pathway (GO:1902175)	8.8	0.000463	0.00379
hair follicle morphogenesis (GO:0031069)	8.8	0.000463	0.00378
regulation of anion transmembrane transport (GO:1903959)	8.8	0.000463	0.00378
T-helper cell differentiation (GO:0042093)	8.8	0.000463	0.00378
outflow tract septum morphogenesis (GO:0003148)	8.8	0.000463	0.00378
ER-nucleus signaling pathway (GO:0006984)	8.75	3.48e-05	0.000372
regulation of extracellular matrix organization (GO:1903053)	8.75	3.48e-05	0.000372
negative regulation of cell-matrix adhesion (GO:0001953)	8.75	3.48e-05	0.000372
cellular response to estradiol stimulus (GO:0071392)	8.75	3.48e-05	0.000372
cellular response to cadmium ion (GO:0071276)	8.75	3.48e-05	0.000371
positive regulation of embryonic development (GO:0040019)	8.75	3.48e-05	0.000371
regulation of leukocyte apoptotic process (GO:2000106)	8.74	3.54e-10	7.62e-09
regulation of gene silencing by miRNA (GO:0060964)	8.74	3.54e-10	7.6e-09
regulation of gliogenesis (GO:0014013)	8.71	1.8e-13	5.5e-12
positive regulation of protein localization to nucleus (GO:1900182)	8.69	1.35e-09	2.73e-08
positive regulation of carbohydrate metabolic process (GO:0045913)	8.69	1.35e-09	2.72e-08
regulation of cyclin-dependent protein kinase activity (GO:1904029)	8.68	8.61e-12	2.22e-10
positive regulation of interferon-beta production (GO:0032728)	8.64	0.000136	0.00127
negative regulation of signal transduction by p53 class mediator (GO:1901797)	8.64	0.000136	0.00127
regulation of stem cell population maintenance (GO:2000036)	8.64	0.000136	0.00127
negative regulation of cardiac muscle tissue development (GO:0055026)	8.64	0.000136	0.00127
regulation of macrophage differentiation (GO:0045649)	8.64	0.00186	0.0131
release of cytochrome c from mitochondria (GO:0001836)	8.64	0.00186	0.0131
branching involved in ureteric bud morphogenesis (GO:0001658)	8.64	1.04e-05	0.000122
vascular endothelial growth factor signaling pathway (GO:0038084)	8.64	0.00186	0.013
positive regulation of protein deacetylation (GO:0090312)	8.64	0.00186	0.013
positive regulation of nitric oxide metabolic process (GO:1904407)	8.64	1.04e-05	0.000122
positive regulation of mitotic sister chromatid segregation (GO:0062033)	8.64	0.00186	0.013
prostate gland epithelium morphogenesis (GO:0060740)	8.64	0.00186	0.013
negative regulation of nucleotide metabolic process (GO:0045980)	8.64	0.00186	0.013
cellular response to transforming growth factor beta stimulus (GO:0071560)	8.61	3.93e-16	1.54e-14
cardiac chamber morphogenesis (GO:0003206)	8.6	6.31e-14	1.99e-12
positive regulation of mitotic cell cycle phase transition (GO:1901992)	8.58	1.56e-09	3.13e-08
regulation of epithelial to mesenchymal transition (GO:0010717)	8.58	1.56e-09	3.13e-08
negative regulation of extrinsic apoptotic signaling pathway via death domain receptors (GO:1902042)	8.53	4.04e-05	0.000425
lung development (GO:0030324)	8.51	3.22e-18	1.51e-16
maternal process involved in female pregnancy (GO:0060135)	8.51	7.47e-08	1.23e-06
positive regulation of ossification (GO:0045778)	8.48	1.81e-09	3.58e-08
endochondral ossification (GO:0001958)	8.48	0.000537	0.00435
alpha-beta T cell differentiation involved in immune response (GO:0002293)	8.48	0.000537	0.00435
alpha-beta T cell activation involved in immune response (GO:0002287)	8.48	0.000537	0.00435
gastrulation with mouth forming second (GO:0001702)	8.48	0.000537	0.00434
branching involved in blood vessel morphogenesis (GO:0001569)	8.48	0.000537	0.00434
replacement ossification (GO:0036075)	8.48	0.000537	0.00434
positive regulation of muscle cell apoptotic process (GO:0010661)	8.48	0.000537	0.00434
striated muscle adaptation (GO:0014888)	8.48	0.000537	0.00433
positive regulation of gliogenesis (GO:0014015)	8.46	2.27e-08	3.96e-07
response to hydrogen peroxide (GO:0042542)	8.45	1.06e-12	3.02e-11
regulation of long-term synaptic potentiation (GO:1900271)	8.44	1.21e-05	0.00014
negative regulation of cell-substrate adhesion (GO:0010812)	8.43	2.85e-07	4.34e-06
mitotic interphase (GO:0051329)	8.42	6.88e-09	1.28e-07
interphase (GO:0051325)	8.42	6.88e-09	1.28e-07
negative regulation of hydrogen peroxide-induced cell death (GO:1903206)	8.38	0.00765	0.0428
regulation of osteoclast differentiation (GO:0045670)	8.38	8.63e-08	1.41e-06
specification of animal organ identity (GO:0010092)	8.38	0.00765	0.0428
long-term synaptic depression (GO:0060292)	8.38	0.00765	0.0428
regulation of CD8-positive, alpha-beta T cell activation (GO:2001185)	8.38	0.00765	0.0428
mast cell activation involved in immune response (GO:0002279)	8.38	0.00765	0.0427
estrous cycle (GO:0044849)	8.38	0.00765	0.0427
protein localization to chromosome, centromeric region (GO:0071459)	8.38	0.00765	0.0427
regulation of cell proliferation involved in heart morphogenesis (GO:2000136)	8.38	0.00765	0.0427
spleen development (GO:0048536)	8.38	0.000157	0.00144
reverse cholesterol transport (GO:0043691)	8.38	0.00765	0.0427
negative regulation of response to reactive oxygen species (GO:1901032)	8.38	0.00765	0.0427
mast cell degranulation (GO:0043303)	8.38	0.00765	0.0427
intrinsic apoptotic signaling pathway in response to endoplasmic reticulum stress (GO:0070059)	8.38	0.000157	0.00144
positive regulation of vascular associated smooth muscle cell migration (GO:1904754)	8.38	0.00765	0.0426
female genitalia development (GO:0030540)	8.38	0.00765	0.0426
negative regulation of bone remodeling (GO:0046851)	8.38	0.00765	0.0426
positive regulation of telomere capping (GO:1904355)	8.38	0.00765	0.0426
negative regulation of myotube differentiation (GO:0010832)	8.38	0.00765	0.0426
negative regulation of exocytosis (GO:0045920)	8.38	0.000157	0.00144
long-term memory (GO:0007616)	8.38	0.000157	0.00144
regulation of amyloid precursor protein catabolic process (GO:1902991)	8.38	0.000157	0.00144
pulmonary valve morphogenesis (GO:0003184)	8.38	0.00765	0.0426
intrinsic apoptotic signaling pathway by p53 class mediator (GO:0072332)	8.38	3.62e-06	4.62e-05
negative regulation of endothelial cell migration (GO:0010596)	8.38	3.62e-06	4.62e-05
negative regulation of myeloid leukocyte differentiation (GO:0002762)	8.38	3.62e-06	4.62e-05
response to UV (GO:0009411)	8.36	8.92e-15	3.1e-13
response to reactive oxygen species (GO:0000302)	8.32	1.33e-19	6.66e-18
respiratory tube development (GO:0030323)	8.32	5.73e-18	2.63e-16
positive regulation of DNA replication (GO:0045740)	8.31	4.66e-05	0.000484
positive regulation of bone mineralization (GO:0030501)	8.31	4.66e-05	0.000484
negative regulation of BMP signaling pathway (GO:0030514)	8.29	3.29e-07	4.96e-06
regulation of hydrogen peroxide-induced cell death (GO:1903205)	8.26	0.00215	0.0148
negative regulation of oxidative stress-induced cell death (GO:1903202)	8.26	1.39e-05	0.00016
regulation of metanephros development (GO:0072215)	8.26	0.00215	0.0148
regulation of superoxide anion generation (GO:0032928)	8.26	0.00215	0.0148
cholesterol efflux (GO:0033344)	8.26	0.00215	0.0148
negative regulation of intrinsic apoptotic signaling pathway by p53 class mediator (GO:1902254)	8.26	0.00215	0.0148
lens morphogenesis in camera-type eye (GO:0002089)	8.26	0.00215	0.0148
regulation of peptidyl-serine phosphorylation of STAT protein (GO:0033139)	8.26	0.00215	0.0148
negative regulation of lipid localization (GO:1905953)	8.26	1.39e-05	0.000159
regulation of non-canonical Wnt signaling pathway (GO:2000050)	8.26	0.00215	0.0148
negative regulation of smooth muscle cell proliferation (GO:0048662)	8.26	1.39e-05	0.000159
positive regulation of macrophage migration (GO:1905523)	8.26	0.00215	0.0147
negative regulation of cellular response to oxidative stress (GO:1900408)	8.26	1.39e-05	0.000159
regulation of vascular associated smooth muscle cell migration (GO:1904752)	8.26	0.00215	0.0147
positive regulation of cyclase activity (GO:0031281)	8.26	0.00215	0.0147
response to ionizing radiation (GO:0010212)	8.25	1.18e-14	4.06e-13
lymphocyte homeostasis (GO:0002260)	8.22	4.17e-06	5.26e-05
aorta development (GO:0035904)	8.22	4.17e-06	5.26e-05
response to ischemia (GO:0002931)	8.22	4.17e-06	5.26e-05
glial cell development (GO:0021782)	8.2	2.04e-11	5.05e-10
regulation of cytoplasmic translation (GO:2000765)	8.19	0.000619	0.00492
negative regulation of peptidyl-serine phosphorylation (GO:0033137)	8.19	0.000619	0.00492
negative regulation of endothelial cell apoptotic process (GO:2000352)	8.19	0.000619	0.00492
negative regulation of dendrite development (GO:2000171)	8.19	0.000619	0.00492
beta-catenin-TCF complex assembly (GO:1904837)	8.19	0.000619	0.00491
negative regulation of fibroblast proliferation (GO:0048147)	8.19	0.000619	0.00491
granulocyte differentiation (GO:0030851)	8.19	0.000619	0.00491
glial cell differentiation (GO:0010001)	8.19	2.92e-17	1.28e-15
artery development (GO:0060840)	8.19	2.77e-09	5.39e-08
leukocyte homeostasis (GO:0001776)	8.14	1.14e-07	1.83e-06
mesoderm morphogenesis (GO:0048332)	8.14	1.14e-07	1.83e-06
embryonic eye morphogenesis (GO:0048048)	8.14	0.000181	0.00163
regulation of neuron apoptotic process (GO:0043523)	8.14	6.15e-21	3.25e-19
lens development in camera-type eye (GO:0002088)	8.12	3.46e-08	5.92e-07
regulation of fat cell differentiation (GO:0045598)	8.11	2.15e-12	6e-11
T cell selection (GO:0045058)	8.11	5.36e-05	0.00055
positive regulation of angiogenesis (GO:0045766)	8.1	1.28e-16	5.24e-15
embryonic placenta development (GO:0001892)	8.1	3.18e-09	6.1e-08
regulation of epithelial cell migration (GO:0010632)	8.09	2.09e-21	1.14e-19
mitotic DNA damage checkpoint (GO:0044773)	8.07	2.93e-10	6.35e-09
alpha-beta T cell differentiation (GO:0046632)	8.07	4.79e-06	5.98e-05
regulation of stem cell proliferation (GO:0072091)	8.04	4.34e-07	6.48e-06
vasculogenesis (GO:0001570)	8.03	1.31e-07	2.07e-06
cellular response to amino acid stimulus (GO:0071230)	8.03	1.31e-07	2.07e-06
regulation of response to oxidative stress (GO:1902882)	8.01	3.65e-09	6.96e-08
positive regulation of cell cycle phase transition (GO:1901989)	7.99	3.36e-10	7.25e-09
positive regulation of peptidyl-serine phosphorylation (GO:0033138)	7.99	1.02e-10	2.35e-09
regulation of cell-matrix adhesion (GO:0001952)	7.98	9.35e-12	2.4e-10
liver development (GO:0001889)	7.98	8.57e-13	2.45e-11
signal transduction by p53 class mediator (GO:0072331)	7.92	1.07e-11	2.72e-10
positive regulation of biomineralization (GO:0110151)	7.92	1.83e-05	0.000206
positive regulation of transcription initiation from RNA polymerase II promoter (GO:0060261)	7.92	0.00247	0.0168
regulation of activin receptor signaling pathway (GO:0032925)	7.92	0.00247	0.0168
negative regulation of cell junction assembly (GO:1901889)	7.92	0.00247	0.0168
regulation of cell junction assembly (GO:1901888)	7.92	1.27e-09	2.57e-08
genetic imprinting (GO:0071514)	7.92	0.00247	0.0168
regulation of intracellular estrogen receptor signaling pathway (GO:0033146)	7.92	6.14e-05	0.000619
peptidyl-serine phosphorylation (GO:0018105)	7.92	2.22e-16	8.85e-15
negative regulation of synapse organization (GO:1905809)	7.92	0.00247	0.0168
negative regulation of lipid transport (GO:0032369)	7.92	0.00071	0.00554
regulation of hormone metabolic process (GO:0032350)	7.92	6.14e-05	0.000618
ERK1 and ERK2 cascade (GO:0070371)	7.92	0.00071	0.00554
positive regulation of biomineral tissue development (GO:0070169)	7.92	1.83e-05	0.000205
CD4-positive, alpha-beta T cell activation (GO:0035710)	7.92	6.14e-05	0.000618
positive regulation of B cell proliferation (GO:0030890)	7.92	6.14e-05	0.000617
response to amino acid (GO:0043200)	7.92	1.07e-11	2.71e-10
regulation of tumor necrosis factor biosynthetic process (GO:0042534)	7.92	0.00071	0.00554
positive regulation of insulin receptor signaling pathway (GO:0046628)	7.92	0.00247	0.0168
negative regulation of sprouting angiogenesis (GO:1903671)	7.92	0.00247	0.0168
low-density lipoprotein particle clearance (GO:0034383)	7.92	0.00247	0.0168
regulation of protein polyubiquitination (GO:1902914)	7.92	0.00247	0.0168
forebrain regionalization (GO:0021871)	7.92	0.00247	0.0167
prostate gland morphogenesis (GO:0060512)	7.92	0.00247	0.0167
response to UV-B (GO:0010224)	7.92	0.00879	0.0479
mononuclear cell differentiation (GO:1903131)	7.92	0.00879	0.0479
positive regulation of transcription of Notch receptor target (GO:0007221)	7.92	0.00879	0.0479
regulation of early endosome to late endosome transport (GO:2000641)	7.92	0.00879	0.0479
regulation of cellular response to drug (GO:2001038)	7.92	0.000208	0.00184
kidney mesenchyme development (GO:0072074)	7.92	0.00879	0.0479
negative regulation of interleukin-10 production (GO:0032693)	7.92	0.00879	0.0479
cellular response to exogenous dsRNA (GO:0071360)	7.92	0.00879	0.0478
cellular response to ATP (GO:0071318)	7.92	0.00879	0.0478
regulation of killing of cells of other organism (GO:0051709)	7.92	0.00879	0.0478
stem cell differentiation (GO:0048863)	7.92	8.15e-15	2.85e-13
positive regulation of branching involved in ureteric bud morphogenesis (GO:0090190)	7.92	0.00879	0.0478
regulation of inclusion body assembly (GO:0090083)	7.92	0.00879	0.0478
regulation of protein kinase C signaling (GO:0090036)	7.92	0.00879	0.0478
embryonic digestive tract morphogenesis (GO:0048557)	7.92	0.00879	0.0477
positive regulation of protein binding (GO:0032092)	7.92	4.18e-09	7.94e-08
regulation of striated muscle cell differentiation (GO:0051153)	7.92	3.84e-10	8.22e-09
CD4-positive, alpha-beta T cell differentiation (GO:0043367)	7.92	0.000208	0.00184
membrane protein intracellular domain proteolysis (GO:0031293)	7.92	0.00879	0.0477
positive regulation of histone deacetylation (GO:0031065)	7.92	0.00879	0.0477
determination of adult lifespan (GO:0008340)	7.92	0.00879	0.0477
monocyte differentiation (GO:0030224)	7.92	0.00879	0.0477
positive regulation of epithelial cell migration (GO:0010634)	7.92	8.96e-14	2.81e-12
regulation of transcription involved in cell fate commitment (GO:0060850)	7.92	0.00879	0.0477
positive regulation of cyclin-dependent protein kinase activity (GO:1904031)	7.92	0.000208	0.00184
retina vasculature development in camera-type eye (GO:0061298)	7.92	0.00879	0.0476
phasic smooth muscle contraction (GO:0014821)	7.92	0.00879	0.0476
3'-UTR-mediated mRNA destabilization (GO:0061158)	7.92	0.00879	0.0476
positive regulation of fatty acid metabolic process (GO:0045923)	7.92	0.000208	0.00184
cardiac ventricle morphogenesis (GO:0003208)	7.92	1.5e-07	2.37e-06
columnar/cuboidal epithelial cell development (GO:0002066)	7.92	5.48e-06	6.79e-05
regulation of macrophage activation (GO:0043030)	7.92	5.48e-06	6.79e-05
ureteric bud morphogenesis (GO:0060675)	7.92	5.48e-06	6.78e-05
regulation of ossification (GO:0030278)	7.88	6.82e-18	3.12e-16
DNA damage checkpoint (GO:0000077)	7.86	3.39e-13	1.01e-11
cellular response to radiation (GO:0071478)	7.82	9.65e-16	3.62e-14
nephron tubule development (GO:0072080)	7.82	5.2e-08	8.66e-07
mesenchymal cell differentiation (GO:0048762)	7.81	3.53e-14	1.15e-12
body fluid secretion (GO:0007589)	7.81	1.72e-07	2.68e-06
hepaticobiliary system development (GO:0061008)	7.8	1.28e-12	3.63e-11
positive regulation of chemokine production (GO:0032722)	7.79	1.88e-06	2.52e-05
positive regulation of cellular carbohydrate metabolic process (GO:0010676)	7.79	1.88e-06	2.52e-05
positive regulation of binding (GO:0051099)	7.78	3.31e-16	1.31e-14
cardiocyte differentiation (GO:0035051)	7.78	4.61e-11	1.1e-09
cerebellar cortex development (GO:0021695)	7.77	6.27e-06	7.67e-05
mesonephric tubule morphogenesis (GO:0072171)	7.77	6.27e-06	7.66e-05
regulation of lipid catabolic process (GO:0050994)	7.77	6.27e-06	7.65e-05
regulation of oxidoreductase activity (GO:0051341)	7.77	1.52e-10	3.44e-09
negative regulation of muscle cell differentiation (GO:0051148)	7.77	6.27e-06	7.65e-05
response to cocaine (GO:0042220)	7.77	6.27e-06	7.64e-05
cell fate commitment (GO:0045165)	7.76	2.09e-22	1.18e-20
negative regulation of striated muscle tissue development (GO:0045843)	7.75	2.09e-05	0.000232
negative regulation of response to oxidative stress (GO:1902883)	7.75	2.09e-05	0.000232
positive regulation of vasculature development (GO:1904018)	7.75	3.4e-17	1.48e-15
regulation of neuron death (GO:1901214)	7.74	3.63e-28	2.65e-26
positive regulation of protein acetylation (GO:1901985)	7.73	7.02e-05	0.000699
neural crest cell differentiation (GO:0014033)	7.73	1.8e-08	3.18e-07
regulation of DNA binding (GO:0051101)	7.73	4.83e-12	1.28e-10
positive regulation of glucose transmembrane transport (GO:0010828)	7.73	7.02e-05	0.000698
regulation of gene silencing (GO:0060968)	7.73	4.83e-12	1.27e-10
negative regulation of epithelial cell apoptotic process (GO:1904036)	7.73	7.02e-05	0.000698
cellular response to mechanical stimulus (GO:0071260)	7.72	5.93e-08	9.86e-07
gland development (GO:0048732)	7.71	1.18e-36	1.27e-34
positive regulation of mitochondrial outer membrane permeabilization involved in apoptotic signaling pathway (GO:1901030)	7.7	0.000237	0.00208
positive regulation of G1/S transition of mitotic cell cycle (GO:1900087)	7.7	0.000237	0.00208
T cell proliferation (GO:0042098)	7.7	0.000237	0.00208
positive regulation of glucose import (GO:0046326)	7.7	0.000237	0.00208
myeloid cell homeostasis (GO:0002262)	7.7	1.73e-10	3.92e-09
maintenance of cell number (GO:0098727)	7.69	5.04e-13	1.48e-11
mesoderm formation (GO:0001707)	7.68	6.48e-07	9.42e-06
regulation of sprouting angiogenesis (GO:1903670)	7.68	6.48e-07	9.41e-06
regulation of intrinsic apoptotic signaling pathway by p53 class mediator (GO:1902253)	7.66	0.000811	0.00623
negative regulation of intrinsic apoptotic signaling pathway in response to DNA damage (GO:1902230)	7.66	0.000811	0.00623
regulation of phosphatidylinositol 3-kinase signaling (GO:0014066)	7.66	1.82e-11	4.5e-10
negative regulation of lymphocyte apoptotic process (GO:0070229)	7.66	0.000811	0.00623
cardiac cell development (GO:0055006)	7.66	2.15e-06	2.85e-05
epithelial tube morphogenesis (GO:0060562)	7.64	7.3e-27	4.99e-25
cellular response to light stimulus (GO:0071482)	7.63	1.98e-10	4.45e-09
T cell differentiation (GO:0030217)	7.63	1.9e-12	5.3e-11
mesenchymal cell development (GO:0014031)	7.62	6.76e-08	1.12e-06
mesenchyme morphogenesis (GO:0072132)	7.6	2.38e-05	0.000263
morphogenesis of an epithelial sheet (GO:0002011)	7.6	2.38e-05	0.000263
ovarian follicle development (GO:0001541)	7.6	2.38e-05	0.000263
endoplasmic reticulum calcium ion homeostasis (GO:0032469)	7.6	0.00282	0.0186
cochlea morphogenesis (GO:0090103)	7.6	0.00282	0.0186
negative regulation of muscle organ development (GO:0048635)	7.6	2.38e-05	0.000263
lens fiber cell differentiation (GO:0070306)	7.6	0.00282	0.0186
regulation of cholesterol efflux (GO:0010874)	7.6	0.00282	0.0185
negative regulation of cytokine production involved in immune response (GO:0002719)	7.6	0.00282	0.0185
negative regulation of regulated secretory pathway (GO:1903306)	7.6	0.00282	0.0185
positive regulation of cell cycle G1/S phase transition (GO:1902808)	7.6	2.38e-05	0.000262
negative regulation of osteoblast differentiation (GO:0045668)	7.56	7.99e-05	0.000785
positive regulation of phosphatidylinositol 3-kinase signaling (GO:0014068)	7.56	2.33e-08	4.07e-07
negative regulation of histone modification (GO:0031057)	7.56	7.99e-05	0.000784
cell differentiation involved in kidney development (GO:0061005)	7.56	7.99e-05	0.000784
cardiac chamber development (GO:0003205)	7.54	7.02e-15	2.47e-13
regulation of focal adhesion assembly (GO:0051893)	7.54	2.44e-06	3.2e-05
regulation of cell-substrate junction assembly (GO:0090109)	7.54	2.44e-06	3.2e-05
regulation of carbohydrate biosynthetic process (GO:0043255)	7.52	2.44e-09	4.76e-08
diencephalon development (GO:0021536)	7.5	2.54e-07	3.89e-06
positive regulation of BMP signaling pathway (GO:0030513)	7.5	0.00027	0.00233
tube formation (GO:0035148)	7.5	2.55e-13	7.7e-12
cellular response to glucose starvation (GO:0042149)	7.5	0.00027	0.00233
regulation of animal organ formation (GO:0003156)	7.5	0.00027	0.00232
mitotic DNA integrity checkpoint (GO:0044774)	7.48	8.41e-10	1.75e-08
post-embryonic development (GO:0009791)	7.47	2.65e-08	4.6e-07
cellular response to glucose stimulus (GO:0071333)	7.46	8.38e-07	1.19e-05
macrophage activation (GO:0042116)	7.45	2.71e-05	0.000296
negative regulation of protein serine/threonine kinase activity (GO:0071901)	7.44	9.19e-12	2.37e-10
renal tubule development (GO:0061326)	7.44	8.72e-08	1.42e-06
positive regulation of cyclin-dependent protein serine/threonine kinase activity (GO:0045737)	7.42	0.000922	0.00701
metanephric nephron development (GO:0072210)	7.42	0.000922	0.00701
T cell differentiation involved in immune response (GO:0002292)	7.42	0.000922	0.007
cellular response to dexamethasone stimulus (GO:0071549)	7.42	0.000922	0.007
positive regulation of DNA-templated transcription, initiation (GO:2000144)	7.42	0.000922	0.007
positive regulation of microtubule polymerization (GO:0031116)	7.42	0.000922	0.00699
negative regulation of cytokine biosynthetic process (GO:0042036)	7.42	0.000922	0.00699
forebrain neuron development (GO:0021884)	7.42	0.000922	0.00699
homeostasis of number of cells (GO:0048872)	7.41	3.24e-17	1.42e-15
aging (GO:0007568)	7.41	2.87e-23	1.69e-21
response to estrogen (GO:0043627)	7.4	2.88e-07	4.37e-06
respiratory system development (GO:0060541)	7.4	1.08e-16	4.44e-15
regulation of myeloid leukocyte differentiation (GO:0002761)	7.4	9.98e-11	2.3e-09
positive regulation of purine nucleotide metabolic process (GO:1900544)	7.39	9.07e-05	0.000879
regulation of phospholipase C activity (GO:1900274)	7.39	9.07e-05	0.000878
positive regulation of ATP metabolic process (GO:1903580)	7.39	9.07e-05	0.000878
positive regulation of nucleotide metabolic process (GO:0045981)	7.39	9.07e-05	0.000877
negative regulation of leukocyte differentiation (GO:1902106)	7.38	3.14e-09	6.03e-08
apoptotic mitochondrial changes (GO:0008637)	7.37	9.21e-06	0.000108
regulation of nucleocytoplasmic transport (GO:0046822)	7.37	3.29e-10	7.1e-09
embryonic skeletal system development (GO:0048706)	7.36	3.43e-11	8.26e-10
regulation of peptidyl-serine phosphorylation (GO:0033135)	7.36	3.58e-12	9.74e-11
regulation of multicellular organism growth (GO:0040014)	7.36	9.5e-07	1.34e-05
regulation of muscle cell differentiation (GO:0051147)	7.35	3.72e-13	1.11e-11
regulation of chemokine production (GO:0032642)	7.35	9.89e-08	1.6e-06
negative regulation of autophagy (GO:0010507)	7.35	9.89e-08	1.6e-06
cerebellum development (GO:0021549)	7.34	1.08e-09	2.21e-08
response to hypoxia (GO:0001666)	7.34	1.07e-27	7.56e-26
response to decreased oxygen levels (GO:0036293)	7.34	1.01e-28	7.61e-27
epithelial tube branching involved in lung morphogenesis (GO:0060441)	7.31	0.0032	0.0209
regulation of SMAD protein signal transduction (GO:0060390)	7.31	0.0032	0.0209
myelination in peripheral nervous system (GO:0022011)	7.31	0.0032	0.0209
activin receptor signaling pathway (GO:0032924)	7.31	0.0032	0.0209
negative regulation of muscle tissue development (GO:1901862)	7.31	3.07e-05	0.000332
cellular glucose homeostasis (GO:0001678)	7.31	3.4e-08	5.82e-07
positive regulation of cholesterol transport (GO:0032376)	7.31	0.0032	0.0209
positive regulation of sterol transport (GO:0032373)	7.31	0.0032	0.0209
peripheral nervous system axon ensheathment (GO:0032292)	7.31	0.0032	0.0209
positive regulation of cellular response to insulin stimulus (GO:1900078)	7.31	0.0032	0.0209
regulation of telomere capping (GO:1904353)	7.31	0.0032	0.0209
ionotropic glutamate receptor signaling pathway (GO:0035235)	7.31	0.0032	0.0208
regulation of androgen receptor signaling pathway (GO:0060765)	7.31	0.0032	0.0208
plasma lipoprotein particle assembly (GO:0034377)	7.31	0.0032	0.0208
cerebral cortex neuron differentiation (GO:0021895)	7.31	0.0032	0.0208
regulation of oligodendrocyte differentiation (GO:0048713)	7.31	0.000306	0.00261
protein kinase B signaling (GO:0043491)	7.31	0.000306	0.00261
DNA damage response, detection of DNA damage (GO:0042769)	7.31	0.000306	0.0026
positive regulation of small molecule metabolic process (GO:0062013)	7.31	4.06e-12	1.09e-10
DNA integrity checkpoint (GO:0031570)	7.28	1.39e-12	3.94e-11
metanephros development (GO:0001656)	7.26	1.12e-07	1.79e-06
cellular response to hexose stimulus (GO:0071331)	7.26	1.08e-06	1.5e-05
regulation of epithelial cell differentiation (GO:0030856)	7.26	4.59e-12	1.23e-10
response to oxygen levels (GO:0070482)	7.25	5.12e-30	4.07e-28
positive regulation of striated muscle cell differentiation (GO:0051155)	7.25	1.04e-05	0.000122
regulation of reactive oxygen species metabolic process (GO:2000377)	7.23	5.76e-15	2.05e-13
associative learning (GO:0008306)	7.21	3.68e-07	5.53e-06
positive regulation of mitotic cell cycle (GO:0045931)	7.21	5.39e-13	1.58e-11
embryonic organ morphogenesis (GO:0048562)	7.21	7.6e-24	4.57e-22
regulation of actomyosin structure organization (GO:0110020)	7.2	1.32e-08	2.37e-07
nephron epithelium development (GO:0072009)	7.2	1.32e-08	2.37e-07
positive regulation of chromosome segregation (GO:0051984)	7.2	0.00104	0.0078
peptidyl-serine modification (GO:0018209)	7.2	6.68e-16	2.57e-14
epithelial cell differentiation involved in kidney development (GO:0035850)	7.2	0.00104	0.0078
alpha-beta T cell activation (GO:0046631)	7.2	3.55e-06	4.55e-05
cellular response to oxygen levels (GO:0071453)	7.19	2.31e-17	1.02e-15
metencephalon development (GO:0022037)	7.18	4.75e-10	1.01e-08
stem cell population maintenance (GO:0019827)	7.18	1.71e-11	4.25e-10
negative regulation of lymphocyte differentiation (GO:0045620)	7.17	3.47e-05	0.000372
glomerulus development (GO:0032835)	7.17	3.47e-05	0.000371
cochlea development (GO:0090102)	7.17	3.47e-05	0.000371
regeneration (GO:0031099)	7.17	6.09e-13	1.77e-11
cellular response to monosaccharide stimulus (GO:0071326)	7.16	1.21e-06	1.68e-05
regulation of biomineralization (GO:0110149)	7.15	4.34e-08	7.33e-07
positive regulation of endothelial cell proliferation (GO:0001938)	7.15	4.34e-08	7.32e-07
regulation of biomineral tissue development (GO:0070167)	7.15	4.34e-08	7.32e-07
apoptotic signaling pathway (GO:0097190)	7.14	3.35e-22	1.89e-20
regulation of nitric oxide biosynthetic process (GO:0045428)	7.12	1.18e-05	0.000137
positive regulation of sprouting angiogenesis (GO:1903672)	7.12	0.000346	0.00291
positive regulation of smooth muscle cell migration (GO:0014911)	7.12	0.000346	0.00291
positive regulation of cell cycle process (GO:0090068)	7.11	1.26e-22	7.23e-21
nephron epithelium morphogenesis (GO:0072088)	7.09	4.01e-06	5.1e-05
cellular response to nutrient (GO:0031670)	7.09	4.01e-06	5.1e-05
endothelial cell migration (GO:0043542)	7.09	4.01e-06	5.09e-05
regulation of muscle cell apoptotic process (GO:0010660)	7.09	4.01e-06	5.09e-05
cellular response to decreased oxygen levels (GO:0036294)	7.09	9.6e-16	3.61e-14
regulation of lipid storage (GO:0010883)	7.07	0.000116	0.00109
regulation of mitochondrial membrane permeability (GO:0046902)	7.06	1.37e-06	1.87e-05
negative regulation of wound healing (GO:0061045)	7.06	1.37e-06	1.87e-05
regulation of BMP signaling pathway (GO:0030510)	7.05	1.68e-08	2.98e-07
digestive tract development (GO:0048565)	7.05	2.08e-10	4.65e-09
cardiac ventricle development (GO:0003231)	7.05	2.08e-10	4.65e-09
positive regulation of developmental growth (GO:0048639)	7.05	3.09e-14	1.01e-12
regulation of angiogenesis (GO:0045765)	7.04	1.81e-22	1.03e-20
stem cell development (GO:0048864)	7.04	4.69e-07	6.93e-06
positive regulation of cell-matrix adhesion (GO:0001954)	7.04	3.91e-05	0.000413
steroid catabolic process (GO:0006706)	7.04	0.00361	0.0231
stem cell proliferation (GO:0072089)	7.04	3.91e-05	0.000413
regulation of histone H3-K9 methylation (GO:0051570)	7.04	0.00361	0.0231
positive regulation of protein insertion into mitochondrial membrane involved in apoptotic signaling pathway (GO:1900740)	7.04	0.00361	0.0231
regulation of protein insertion into mitochondrial membrane involved in apoptotic signaling pathway (GO:1900739)	7.04	0.00361	0.0231
mRNA transcription (GO:0009299)	7.04	0.00361	0.0231
regulation of microtubule polymerization (GO:0031113)	7.04	3.91e-05	0.000412
cell fate commitment involved in formation of primary germ layer (GO:0060795)	7.04	0.00361	0.0231
regulation of endothelial cell differentiation (GO:0045601)	6.98	0.00118	0.00872
nephron morphogenesis (GO:0072028)	6.98	4.52e-06	5.69e-05
walking behavior (GO:0090659)	6.98	0.00118	0.00872
brain morphogenesis (GO:0048854)	6.98	0.00118	0.00872
negative regulation of epithelial cell migration (GO:0010633)	6.98	4.52e-06	5.68e-05
positive regulation of protein kinase B signaling (GO:0051897)	6.98	3.36e-13	1.01e-11
negative regulation of small molecule metabolic process (GO:0062014)	6.98	1.89e-08	3.34e-07
gliogenesis (GO:0042063)	6.97	5.35e-17	2.25e-15
cellular response to hypoxia (GO:0071456)	6.96	1.33e-14	4.55e-13
placenta development (GO:0001890)	6.96	3.23e-12	8.85e-11
positive regulation of cell migration (GO:0030335)	6.96	3e-38	3.54e-36
regulation of protein export from nucleus (GO:0046825)	6.95	0.00039	0.00326
lymphocyte proliferation (GO:0046651)	6.95	5.27e-07	7.73e-06
B cell proliferation (GO:0042100)	6.95	0.00039	0.00326
embryo implantation (GO:0007566)	6.95	0.00039	0.00325
negative regulation of transmembrane receptor protein serine/threonine kinase signaling pathway (GO:0090101)	6.94	2.63e-10	5.74e-09
regulation of myeloid cell differentiation (GO:0045637)	6.93	2.04e-17	9.11e-16
positive regulation of myeloid cell differentiation (GO:0045639)	6.93	6.2e-08	1.03e-06
long-term synaptic potentiation (GO:0060291)	6.93	0.000131	0.00122
rhythmic process (GO:0048511)	6.91	2.95e-20	1.5e-18
positive regulation of apoptotic signaling pathway (GO:2001235)	6.9	1.45e-13	4.48e-12
myeloid leukocyte differentiation (GO:0002573)	6.89	8.61e-10	1.79e-08
positive regulation of fat cell differentiation (GO:0045600)	6.89	1.49e-05	0.00017
positive regulation of MAP kinase activity (GO:0043406)	6.89	2.95e-19	1.46e-17
ERBB signaling pathway (GO:0038127)	6.88	5.08e-06	6.33e-05
cellular response to retinoic acid (GO:0071300)	6.88	5.08e-06	6.32e-05
renal tubule morphogenesis (GO:0061333)	6.88	5.08e-06	6.32e-05
negative regulation of ossification (GO:0030279)	6.87	1.73e-06	2.32e-05
mononuclear cell proliferation (GO:0032943)	6.87	5.93e-07	8.64e-06
positive regulation of epithelial cell proliferation (GO:0050679)	6.86	1.89e-14	6.35e-13
ear morphogenesis (GO:0042471)	6.84	9.66e-10	1.99e-08
mitotic cell cycle checkpoint (GO:0007093)	6.83	4.58e-12	1.23e-10
positive regulation of protein serine/threonine kinase activity (GO:0071902)	6.83	2.09e-24	1.27e-22
mesenchyme development (GO:0060485)	6.79	9.35e-16	3.52e-14
ureteric bud development (GO:0001657)	6.79	6.65e-07	9.64e-06
endocrine process (GO:0050886)	6.79	0.000147	0.00135
cellular response to oxidative stress (GO:0034599)	6.79	3.63e-17	1.58e-15
regulation of smooth muscle cell migration (GO:0014910)	6.79	1.67e-05	0.000189
apoptotic process involved in development (GO:1902742)	6.79	0.00406	0.0255
regulation of B cell differentiation (GO:0045577)	6.79	0.00406	0.0254
cellular response to osmotic stress (GO:0071470)	6.79	0.00132	0.00964
Schwann cell differentiation (GO:0014037)	6.79	0.00132	0.00963
neural crest cell development (GO:0014032)	6.79	1.94e-06	2.6e-05
cellular response to interleukin-6 (GO:0071354)	6.79	0.00132	0.00963
regulation of calcineurin-NFAT signaling cascade (GO:0070884)	6.79	0.00132	0.00962
regulation of fatty acid transport (GO:2000191)	6.79	0.00406	0.0254
response to estradiol (GO:0032355)	6.79	1.28e-10	2.91e-09
regulation of calcineurin-mediated signaling (GO:0106056)	6.79	0.00132	0.00962
positive regulation of behavior (GO:0048520)	6.79	0.00406	0.0254
RNA destabilization (GO:0050779)	6.79	0.00132	0.00961
regulation of response to reactive oxygen species (GO:1901031)	6.79	0.00132	0.00961
digestive system development (GO:0055123)	6.79	1.28e-10	2.91e-09
regulation of hair cycle (GO:0042634)	6.79	0.00406	0.0254
positive regulation of transforming growth factor beta receptor signaling pathway (GO:0030511)	6.79	0.00406	0.0254
positive regulation of cellular response to transforming growth factor beta stimulus (GO:1903846)	6.79	0.00406	0.0254
regulation of phospholipase activity (GO:0010517)	6.79	5.7e-06	7.03e-05
regulation of adherens junction organization (GO:1903391)	6.79	5.7e-06	7.02e-05
regulation of protein kinase B signaling (GO:0051896)	6.76	3.55e-16	1.4e-14
development of primary sexual characteristics (GO:0045137)	6.75	1.05e-15	3.9e-14
regulation of protein serine/threonine kinase activity (GO:0071900)	6.75	6.26e-36	6.47e-34
limbic system development (GO:0021761)	6.73	1.03e-08	1.88e-07
negative regulation of extrinsic apoptotic signaling pathway (GO:2001237)	6.72	3e-08	5.17e-07
gonad development (GO:0008406)	6.72	3.46e-15	1.25e-13
positive regulation of cell motility (GO:2000147)	6.71	8.68e-38	9.88e-36
mesonephric tubule development (GO:0072164)	6.71	7.45e-07	1.07e-05
mesonephric epithelium development (GO:0072163)	6.71	7.45e-07	1.07e-05
regulation of membrane permeability (GO:0090559)	6.71	7.45e-07	1.07e-05
regulation of developmental growth (GO:0048638)	6.71	1.25e-23	7.46e-22
cellular response to alcohol (GO:0097306)	6.71	7.45e-07	1.07e-05
epithelial cell migration (GO:0010631)	6.71	7.45e-07	1.07e-05
regulation of intrinsic apoptotic signaling pathway (GO:2001242)	6.7	6.44e-12	1.68e-10
positive regulation of JUN kinase activity (GO:0043507)	6.69	6.38e-06	7.77e-05
embryonic heart tube morphogenesis (GO:0003143)	6.69	6.38e-06	7.77e-05
negative regulation of neuron death (GO:1901215)	6.69	3.87e-15	1.39e-13
positive regulation of cellular component movement (GO:0051272)	6.69	1.07e-38	1.3e-36
male gonad development (GO:0008584)	6.68	4.66e-10	9.92e-09
negative regulation of reactive oxygen species metabolic process (GO:2000378)	6.67	5.53e-05	0.000567
cellular response to glucocorticoid stimulus (GO:0071385)	6.67	5.53e-05	0.000566
ear development (GO:0043583)	6.67	4.99e-16	1.93e-14
activation of MAPKK activity (GO:0000186)	6.67	5.53e-05	0.000566
cardiac muscle cell development (GO:0055013)	6.67	5.53e-05	0.000566
positive regulation of calcium ion transport into cytosol (GO:0010524)	6.67	5.53e-05	0.000565
positive regulation of growth (GO:0045927)	6.66	8.26e-19	4e-17
hindbrain development (GO:0030902)	6.66	2.1e-11	5.17e-10
regulation of animal organ morphogenesis (GO:2000027)	6.65	7.29e-18	3.32e-16
positive regulation of extrinsic apoptotic signaling pathway (GO:2001238)	6.65	0.000164	0.0015
regulation of telomerase activity (GO:0051972)	6.65	0.000164	0.0015
base-excision repair (GO:0006284)	6.65	0.000164	0.0015
tissue remodeling (GO:0048771)	6.65	9.79e-08	1.58e-06
negative regulation of blood coagulation (GO:0030195)	6.65	0.000164	0.0015
positive regulation of mRNA catabolic process (GO:0061014)	6.65	0.000164	0.0015
neuroepithelial cell differentiation (GO:0060563)	6.65	0.000164	0.0015
embryonic organ development (GO:0048568)	6.65	3.51e-30	2.81e-28
reproductive structure development (GO:0048608)	6.64	3.36e-29	2.59e-27
regulation of vasculature development (GO:1901342)	6.64	1.6e-22	9.12e-21
epithelial tube formation (GO:0072175)	6.64	5.22e-10	1.1e-08
development of primary male sexual characteristics (GO:0046546)	6.64	5.22e-10	1.1e-08
kidney epithelium development (GO:0072073)	6.63	1.52e-09	3.05e-08
regulation of JUN kinase activity (GO:0043506)	6.63	8.33e-07	1.19e-05
regulation of protein localization to nucleus (GO:1900180)	6.63	1.52e-09	3.05e-08
positive regulation of phospholipase C activity (GO:0010863)	6.63	0.000491	0.00399
regulation of intracellular steroid hormone receptor signaling pathway (GO:0033143)	6.61	2.44e-06	3.2e-05
cellular response to abiotic stimulus (GO:0071214)	6.61	4.86e-21	2.6e-19
cellular response to environmental stimulus (GO:0104004)	6.61	4.86e-21	2.59e-19
peptidyl-tyrosine phosphorylation (GO:0018108)	6.61	6.86e-11	1.62e-09
regulation of activated T cell proliferation (GO:0046006)	6.6	0.00148	0.0107
positive regulation of telomerase activity (GO:0051973)	6.6	0.00148	0.0107
negative regulation of intracellular steroid hormone receptor signaling pathway (GO:0033144)	6.6	0.00148	0.0107
regulation of superoxide metabolic process (GO:0090322)	6.6	0.00148	0.0106
positive regulation of multicellular organism growth (GO:0040018)	6.6	0.00148	0.0106
positive regulation of phosphatidylinositol 3-kinase activity (GO:0043552)	6.6	0.00148	0.0106
regulation of T cell apoptotic process (GO:0070232)	6.6	0.00148	0.0106
positive regulation of microtubule polymerization or depolymerization (GO:0031112)	6.6	0.00148	0.0106
negative regulation of production of molecular mediator of immune response (GO:0002701)	6.6	0.00148	0.0106
regulation of cytokine biosynthetic process (GO:0042035)	6.6	3.75e-08	6.38e-07
reproductive system development (GO:0061458)	6.58	5.26e-29	4.02e-27
negative regulation of apoptotic signaling pathway (GO:2001234)	6.58	6.97e-16	2.67e-14
nephron tubule morphogenesis (GO:0072078)	6.58	2.1e-05	0.000233
regulation of extrinsic apoptotic signaling pathway (GO:2001236)	6.57	2.63e-11	6.37e-10
regulation of MAP kinase activity (GO:0043405)	6.57	8.31e-23	4.8e-21
negative regulation of neuron apoptotic process (GO:0043524)	6.56	7.66e-11	1.8e-09
positive regulation of cell cycle (GO:0045787)	6.56	4.39e-26	2.91e-24
formation of primary germ layer (GO:0001704)	6.55	1.44e-08	2.57e-07
negative regulation of CD4-positive, alpha-beta T cell activation (GO:2000515)	6.55	0.00455	0.0278
response to vitamin D (GO:0033280)	6.55	0.00455	0.0278
Schwann cell development (GO:0014044)	6.55	0.00455	0.0278
regulation of interleukin-17 production (GO:0032660)	6.55	0.00455	0.0278
regulation of phosphatidylinositol 3-kinase activity (GO:0043551)	6.55	6.18e-05	0.000621
regulation of receptor binding (GO:1900120)	6.55	0.00455	0.0278
gene silencing by RNA (GO:0031047)	6.55	9.3e-07	1.31e-05
dopamine metabolic process (GO:0042417)	6.55	0.00455	0.0278
developmental growth involved in morphogenesis (GO:0060560)	6.55	1.44e-08	2.57e-07
regulation of interferon-beta production (GO:0032648)	6.52	0.000183	0.00165
negative regulation of hemostasis (GO:1900047)	6.52	0.000183	0.00165
positive regulation of locomotion (GO:0040017)	6.51	5.8e-38	6.64e-36
cell cycle arrest (GO:0007050)	6.51	2.49e-10	5.5e-09
response to glucocorticoid (GO:0051384)	6.51	2.49e-10	5.5e-09
transmembrane receptor protein serine/threonine kinase signaling pathway (GO:0007178)	6.48	1.9e-13	5.82e-12
peptidyl-tyrosine modification (GO:0018212)	6.48	9.53e-11	2.22e-09
activation of MAPK activity (GO:0000187)	6.48	9.53e-11	2.21e-09
negative regulation of T cell differentiation (GO:0045581)	6.48	0.000548	0.00439
response to vitamin (GO:0033273)	6.48	1.04e-06	1.46e-05
epithelium migration (GO:0090132)	6.48	1.04e-06	1.45e-05
positive regulation of muscle cell differentiation (GO:0051149)	6.48	1.04e-06	1.45e-05
lung alveolus development (GO:0048286)	6.48	0.000548	0.00439
mesoderm development (GO:0007498)	6.46	6.15e-09	1.15e-07
tube morphogenesis (GO:0035239)	6.46	3.9e-43	5.5e-41
gastrulation (GO:0007369)	6.45	3.64e-11	8.72e-10
positive regulation of type I interferon production (GO:0032481)	6.45	3.03e-06	3.94e-05
response to corticosteroid (GO:0031960)	6.45	3.64e-11	8.7e-10
mitotic cell cycle phase transition (GO:0044772)	6.45	2.23e-18	1.06e-16
negative regulation of cell cycle phase transition (GO:1901988)	6.44	1.2e-15	4.46e-14
positive regulation of phospholipase activity (GO:0010518)	6.44	6.9e-05	0.000688
cell cycle phase transition (GO:0044770)	6.43	8.35e-19	4.03e-17
regulation of collagen biosynthetic process (GO:0032965)	6.42	0.00165	0.0117
skeletal muscle tissue regeneration (GO:0043403)	6.42	0.00165	0.0117
negative regulation of transforming growth factor beta receptor signaling pathway (GO:0030512)	6.42	8.88e-06	0.000105
osteoblast differentiation (GO:0001649)	6.41	6.85e-09	1.27e-07
mesonephros development (GO:0001823)	6.4	1.16e-06	1.6e-05
regulation of cytokine production involved in immune response (GO:0002718)	6.4	1.16e-06	1.6e-05
cellular response to nerve growth factor stimulus (GO:1990090)	6.39	0.000204	0.00182
regulation of lipid kinase activity (GO:0043550)	6.38	2.61e-05	0.000286
cell cycle checkpoint (GO:0000075)	6.38	2.63e-13	7.92e-12
cellular response to carbohydrate stimulus (GO:0071322)	6.37	3.38e-06	4.34e-05
erythrocyte differentiation (GO:0030218)	6.37	3.38e-06	4.33e-05
negative regulation of intrinsic apoptotic signaling pathway (GO:2001243)	6.37	4.41e-07	6.57e-06
organ growth (GO:0035265)	6.37	4.41e-07	6.56e-06
response to antineoplastic agent (GO:0097327)	6.37	4.41e-07	6.56e-06
regulation of binding (GO:0051098)	6.35	1.24e-23	7.4e-22
salivary gland morphogenesis (GO:0007435)	6.33	0.00507	0.0305
protein-lipid complex assembly (GO:0065005)	6.33	0.00507	0.0305
reproductive behavior (GO:0019098)	6.33	0.00507	0.0305
cellular response to corticosteroid stimulus (GO:0071384)	6.33	7.68e-05	0.000757
cellular response to copper ion (GO:0071280)	6.33	0.00507	0.0305
regulation of fibroblast growth factor receptor signaling pathway (GO:0040036)	6.33	0.00507	0.0305
brown fat cell differentiation (GO:0050873)	6.33	0.00507	0.0304
blood vessel endothelial cell migration (GO:0043534)	6.33	0.00507	0.0304
cellular response to virus (GO:0098586)	6.33	0.00507	0.0304
regulation of cellular respiration (GO:0043457)	6.33	0.00507	0.0304
mRNA stabilization (GO:0048255)	6.33	0.00061	0.00486
response to radiation (GO:0009314)	6.33	2.86e-27	2e-25
regulation of tumor necrosis factor secretion (GO:1904467)	6.33	0.00507	0.0304
positive regulation of peptidyl-threonine phosphorylation (GO:0010800)	6.33	0.00507	0.0304
regulation of peptidyl-threonine phosphorylation (GO:0010799)	6.33	0.00061	0.00486
regulation of reactive oxygen species biosynthetic process (GO:1903426)	6.33	1.29e-06	1.76e-05
T cell migration (GO:0072678)	6.33	0.00507	0.0304
peripheral nervous system development (GO:0007422)	6.33	9.88e-06	0.000116
regulation of bone mineralization (GO:0030500)	6.33	9.88e-06	0.000116
regulation of endothelial cell proliferation (GO:0001936)	6.31	8.47e-09	1.56e-07
nephron development (GO:0072006)	6.31	8.47e-09	1.56e-07
neuromuscular process (GO:0050905)	6.3	6.44e-08	1.06e-06
positive regulation of histone modification (GO:0031058)	6.3	4.91e-07	7.24e-06
cellular response to peptide (GO:1901653)	6.29	9.22e-21	4.77e-19
neural tube development (GO:0021915)	6.29	5.58e-11	1.32e-09
positive regulation of tyrosine phosphorylation of STAT protein (GO:0042531)	6.29	2.9e-05	0.000316
positive regulation of Notch signaling pathway (GO:0045747)	6.27	0.000227	0.00201
protein insertion into membrane (GO:0051205)	6.27	0.000227	0.00201
response to dsRNA (GO:0043331)	6.27	0.000227	0.002
regulation of neuronal synaptic plasticity (GO:0048168)	6.27	0.000227	0.002
positive regulation of anion transport (GO:1903793)	6.27	0.000227	0.002
response to bronchodilator (GO:0097366)	6.27	0.000227	0.002
erythrocyte homeostasis (GO:0034101)	6.26	1.43e-06	1.95e-05
regulation of phospholipid metabolic process (GO:1903725)	6.26	1.43e-06	1.94e-05
negative regulation of mitotic cell cycle phase transition (GO:1901991)	6.26	5.2e-14	1.66e-12
negative regulation of epithelial cell proliferation (GO:0050680)	6.26	9.41e-09	1.72e-07
response to growth factor (GO:0070848)	6.25	1.45e-32	1.29e-30
response to light stimulus (GO:0009416)	6.25	7.31e-19	3.56e-17
negative regulation of cellular response to transforming growth factor beta stimulus (GO:1903845)	6.25	1.1e-05	0.000128
negative regulation of insulin secretion (GO:0046676)	6.25	0.00184	0.0129
regulation of protein binding (GO:0043393)	6.24	1.52e-13	4.69e-12
leukocyte differentiation (GO:0002521)	6.23	4.69e-21	2.51e-19
camera-type eye morphogenesis (GO:0048593)	6.23	2.73e-08	4.74e-07
sex differentiation (GO:0007548)	6.23	1.35e-16	5.52e-15
negative regulation of protein kinase activity (GO:0006469)	6.22	2.19e-14	7.28e-13
lymphocyte differentiation (GO:0030098)	6.21	8.26e-15	2.88e-13
regulation of embryonic development (GO:0045995)	6.21	1.04e-08	1.9e-07
response to activity (GO:0014823)	6.2	3.22e-05	0.000348
negative regulation of lipid metabolic process (GO:0045833)	6.2	1.59e-06	2.15e-05
positive regulation of cellular amide metabolic process (GO:0034250)	6.2	2e-10	4.49e-09
regulation of circadian rhythm (GO:0042752)	6.2	7.93e-08	1.3e-06
myeloid cell differentiation (GO:0030099)	6.2	2.42e-14	8e-13
regulation of apoptotic signaling pathway (GO:2001233)	6.19	1.58e-24	9.68e-23
regulation of epithelial cell proliferation (GO:0050678)	6.18	1.73e-20	8.85e-19
response to hexose (GO:0009746)	6.18	1.52e-09	3.05e-08
morphogenesis of an epithelium (GO:0002009)	6.18	2.51e-26	1.69e-24
hair cycle process (GO:0022405)	6.17	1.22e-05	0.000141
molting cycle process (GO:0022404)	6.17	1.22e-05	0.000141
transcription initiation from RNA polymerase II promoter (GO:0006367)	6.16	1.11e-11	2.8e-10
negative regulation of coagulation (GO:0050819)	6.16	0.000252	0.00219
cellular response to drug (GO:0035690)	6.15	1.94e-24	1.19e-22
hippocampus development (GO:0021766)	6.15	4.62e-06	5.8e-05
ephrin receptor signaling pathway (GO:0048013)	6.15	4.62e-06	5.8e-05
cardiac muscle cell differentiation (GO:0055007)	6.15	4.62e-06	5.79e-05
kidney morphogenesis (GO:0060993)	6.15	4.62e-06	5.79e-05
response to antibiotic (GO:0046677)	6.14	4.58e-19	2.25e-17
regulation of response to wounding (GO:1903034)	6.14	3.22e-11	7.76e-10
cranial nerve morphogenesis (GO:0021602)	6.13	0.00563	0.0335
behavioral fear response (GO:0001662)	6.13	0.00563	0.0334
positive regulation of protein targeting to membrane (GO:0090314)	6.13	0.00563	0.0334
regulation of smooth muscle cell differentiation (GO:0051150)	6.13	0.00563	0.0334
vasodilation (GO:0042311)	6.13	0.00563	0.0334
negative regulation of anion transport (GO:1903792)	6.13	0.00563	0.0334
regulation of alpha-beta T cell differentiation (GO:0046637)	6.13	9.46e-05	0.000914
regulation of lamellipodium assembly (GO:0010591)	6.13	0.00563	0.0334
regulation of type 2 immune response (GO:0002828)	6.13	0.00563	0.0334
primary neural tube formation (GO:0014020)	6.11	6.69e-07	9.7e-06
positive regulation of cell growth (GO:0030307)	6.11	9.36e-11	2.18e-09
negative regulation of synaptic transmission (GO:0050805)	6.11	3.57e-05	0.000378
positive regulation of ERK1 and ERK2 cascade (GO:0070374)	6.11	6.72e-13	1.95e-11
positive regulation of cytokine biosynthetic process (GO:0042108)	6.11	3.57e-05	0.000378
neural tube formation (GO:0001841)	6.1	2.55e-07	3.91e-06
positive regulation of transmembrane receptor protein serine/threonine kinase signaling pathway (GO:0090100)	6.1	2.55e-07	3.91e-06
response to mechanical stimulus (GO:0009612)	6.1	2.55e-13	7.71e-12
regulation of tissue remodeling (GO:0034103)	6.09	1.35e-05	0.000155
membrane protein proteolysis (GO:0033619)	6.09	0.00204	0.0142
activation of JUN kinase activity (GO:0007257)	6.09	0.00204	0.0142
regulation of intrinsic apoptotic signaling pathway in response to DNA damage (GO:1902229)	6.09	0.00204	0.0142
cellular response to metal ion (GO:0071248)	6.09	5.16e-12	1.36e-10
response to interleukin-6 (GO:0070741)	6.09	0.00204	0.0142
negative regulation of G0 to G1 transition (GO:0070317)	6.09	0.00204	0.0142
positive regulation of smoothened signaling pathway (GO:0045880)	6.09	0.00204	0.0142
negative regulation of cysteine-type endopeptidase activity involved in apoptotic process (GO:0043154)	6.08	5.12e-06	6.36e-05
neural tube closure (GO:0001843)	6.06	1.95e-06	2.6e-05
hematopoietic progenitor cell differentiation (GO:0002244)	6.06	1.95e-06	2.6e-05
regulation of mitochondrial outer membrane permeabilization involved in apoptotic signaling pathway (GO:1901028)	6.06	0.000751	0.00584
positive regulation of lipid metabolic process (GO:0045834)	6.06	2.07e-09	4.06e-08
cellular response to growth factor stimulus (GO:0071363)	6.06	4.56e-29	3.51e-27
striated muscle cell differentiation (GO:0051146)	6.05	2.17e-12	6.03e-11
cellular response to acid chemical (GO:0071229)	6.05	8.23e-13	2.36e-11
response to nerve growth factor (GO:1990089)	6.05	0.000279	0.0024
cholesterol transport (GO:0030301)	6.05	0.000279	0.0024
ventricular cardiac muscle tissue development (GO:0003229)	6.05	0.000279	0.0024
positive regulation of nuclear division (GO:0051785)	6.02	3.94e-05	0.000416
determination of heart left/right asymmetry (GO:0061371)	6.02	3.94e-05	0.000415
regulation of tyrosine phosphorylation of STAT protein (GO:0042509)	6.01	1.49e-05	0.00017
male sex differentiation (GO:0046661)	6.01	8.72e-10	1.81e-08
leukocyte proliferation (GO:0070661)	6	2.15e-06	2.85e-05
tissue migration (GO:0090130)	6	2.15e-06	2.85e-05
tube closure (GO:0060606)	6	2.15e-06	2.84e-05
regulation of transforming growth factor beta receptor signaling pathway (GO:0017015)	5.99	3.12e-07	4.73e-06
negative regulation of translation (GO:0017148)	5.98	1.73e-08	3.07e-07
negative regulation of hemopoiesis (GO:1903707)	5.98	6.62e-09	1.23e-07
response to monosaccharide (GO:0034284)	5.98	2.52e-09	4.92e-08
cardiac muscle tissue development (GO:0048738)	5.97	9.63e-10	1.99e-08
cellular response to inorganic substance (GO:0071241)	5.96	4.21e-13	1.24e-11
response to alcohol (GO:0097305)	5.96	2.28e-14	7.55e-13
regulation of extrinsic apoptotic signaling pathway in absence of ligand (GO:2001239)	5.94	0.000831	0.00637
regulation of fatty acid metabolic process (GO:0019217)	5.94	2.38e-06	3.12e-05
regulation of transcription initiation from RNA polymerase II promoter (GO:0060260)	5.94	0.00623	0.0357
embryonic epithelial tube formation (GO:0001838)	5.94	5.01e-08	8.38e-07
behavioral defense response (GO:0002209)	5.94	0.00623	0.0357
ERBB2 signaling pathway (GO:0038128)	5.94	0.00623	0.0357
genitalia development (GO:0048806)	5.94	0.000831	0.00637
regulation of synaptic transmission, GABAergic (GO:0032228)	5.94	0.00623	0.0357
regulation of presynapse assembly (GO:1905606)	5.94	0.00623	0.0357
activation of protein kinase B activity (GO:0032148)	5.94	0.00623	0.0356
positive regulation of peptidyl-tyrosine phosphorylation (GO:0050731)	5.94	2.24e-11	5.48e-10
negative regulation of protein binding (GO:0032091)	5.94	9.04e-07	1.28e-05
negative regulation of chromatin organization (GO:1905268)	5.94	0.000116	0.00109
ventricular cardiac muscle tissue morphogenesis (GO:0055010)	5.94	0.000831	0.00636
cardiac muscle tissue morphogenesis (GO:0055008)	5.94	0.000116	0.00109
lipid storage (GO:0019915)	5.94	0.00623	0.0356
protein localization to chromosome (GO:0034502)	5.94	0.000116	0.00109
labyrinthine layer development (GO:0060711)	5.94	0.000831	0.00636
mRNA destabilization (GO:0061157)	5.94	0.00623	0.0356
adult walking behavior (GO:0007628)	5.94	0.00623	0.0356
negative regulation of cellular amide metabolic process (GO:0034249)	5.94	2.79e-09	5.41e-08
response to anesthetic (GO:0072347)	5.94	1.65e-05	0.000186
response to metal ion (GO:0010038)	5.94	3.61e-21	1.95e-19
positive regulation of response to wounding (GO:1903036)	5.94	4.36e-05	0.000455
negative regulation of endothelial cell proliferation (GO:0001937)	5.94	0.00226	0.0154
positive regulation of lipid kinase activity (GO:0090218)	5.94	0.00226	0.0154
regulation of steroid biosynthetic process (GO:0050810)	5.94	6.25e-06	7.68e-05
phosphatidylinositol-mediated signaling (GO:0048015)	5.94	1.65e-05	0.000186
embryonic heart tube development (GO:0035050)	5.94	1.65e-05	0.000186
plasma lipoprotein particle clearance (GO:0034381)	5.94	0.00226	0.0154
regulation of glucose import (GO:0046324)	5.94	0.000309	0.00262
negative regulation of kinase activity (GO:0033673)	5.91	2.78e-14	9.12e-13
cellular response to biotic stimulus (GO:0071216)	5.91	5.13e-13	1.5e-11
tube development (GO:0035295)	5.9	2.53e-48	4.98e-46
B cell activation (GO:0042113)	5.9	3.07e-09	5.91e-08
stimulatory C-type lectin receptor signaling pathway (GO:0002223)	5.88	3.8e-07	5.7e-06
regulation of cellular response to transforming growth factor beta stimulus (GO:1903844)	5.88	3.8e-07	5.69e-06
inner ear morphogenesis (GO:0042472)	5.88	9.97e-07	1.4e-05
negative regulation of response to wounding (GO:1903035)	5.87	6.89e-06	8.36e-05
negative regulation of cellular response to growth factor stimulus (GO:0090288)	5.86	1.29e-09	2.61e-08
T cell activation (GO:0042110)	5.86	2.36e-13	7.15e-12
endochondral bone morphogenesis (GO:0060350)	5.86	4.81e-05	0.000498
heart looping (GO:0001947)	5.85	0.000128	0.0012
S phase (GO:0051320)	5.85	0.000128	0.00119
mitotic S phase (GO:0000084)	5.85	0.000128	0.00119
female pregnancy (GO:0007565)	5.84	7.88e-11	1.85e-09
positive regulation of response to cytokine stimulus (GO:0060760)	5.83	0.000341	0.00288
regulation of histone modification (GO:0031056)	5.83	1.42e-09	2.86e-08
epidermal growth factor receptor signaling pathway (GO:0007173)	5.82	0.000917	0.00698
response to epidermal growth factor (GO:0070849)	5.82	0.000917	0.00698
regulation of wound healing (GO:0061041)	5.82	9.78e-09	1.78e-07
negative regulation of cell adhesion (GO:0007162)	5.81	2.42e-15	8.78e-14
pallium development (GO:0021543)	5.81	2.28e-10	5.06e-09
roof of mouth development (GO:0060021)	5.81	7.6e-06	9.11e-05
negative regulation of cell-cell adhesion (GO:0022408)	5.81	2.28e-10	5.06e-09
regulation of peptidyl-tyrosine phosphorylation (GO:0050730)	5.8	4.51e-14	1.45e-12
chondrocyte differentiation (GO:0002062)	5.79	2e-05	0.000223
muscle organ morphogenesis (GO:0048644)	5.79	2e-05	0.000223
endodermal cell differentiation (GO:0035987)	5.79	0.00249	0.0167
positive regulation of lipid biosynthetic process (GO:0046889)	5.79	2e-05	0.000223
forelimb morphogenesis (GO:0035136)	5.79	0.00249	0.0167
adult locomotory behavior (GO:0008344)	5.79	2e-05	0.000223
regulation of glycoprotein biosynthetic process (GO:0010559)	5.79	0.00249	0.0167
epithelial cell development (GO:0002064)	5.79	3.64e-11	8.71e-10
hair follicle development (GO:0001942)	5.78	5.3e-05	0.000545
regulation of glucose transmembrane transport (GO:0010827)	5.78	5.3e-05	0.000545
positive regulation of MAPK cascade (GO:0043410)	5.77	7.01e-29	5.34e-27
positive regulation of response to DNA damage stimulus (GO:2001022)	5.77	1.21e-06	1.67e-05
negative regulation of developmental growth (GO:0048640)	5.77	1.21e-06	1.67e-05
muscle cell differentiation (GO:0042692)	5.77	1.31e-13	4.09e-12
cartilage development (GO:0051216)	5.77	6.58e-10	1.38e-08
negative regulation of binding (GO:0051100)	5.77	6.58e-10	1.38e-08
blood vessel morphogenesis (GO:0048514)	5.76	5.83e-22	3.24e-20
olfactory bulb development (GO:0021772)	5.76	0.00688	0.0389
salivary gland development (GO:0007431)	5.76	0.00688	0.0389
excitatory postsynaptic potential (GO:0060079)	5.76	0.000141	0.0013
erythrocyte development (GO:0048821)	5.76	0.00688	0.0389
regulation of presynapse organization (GO:0099174)	5.76	0.00688	0.0389
fear response (GO:0042596)	5.76	0.00688	0.0389
embryonic forelimb morphogenesis (GO:0035115)	5.76	0.00688	0.0388
response to arsenic-containing substance (GO:0046685)	5.76	0.00688	0.0388
tissue regeneration (GO:0042246)	5.76	0.000141	0.0013
placenta blood vessel development (GO:0060674)	5.76	0.00688	0.0388
positive regulation of protein kinase activity (GO:0045860)	5.75	2.37e-28	1.77e-26
positive regulation of autophagy (GO:0010508)	5.75	1.94e-07	3e-06
negative regulation of growth (GO:0045926)	5.75	1.45e-13	4.48e-12
memory (GO:0007613)	5.75	1.94e-07	3e-06
hair cycle (GO:0042633)	5.74	8.36e-06	9.96e-05
molting cycle (GO:0042303)	5.74	8.36e-06	9.95e-05
response to peptide (GO:1901652)	5.74	2.71e-25	1.72e-23
morphogenesis of embryonic epithelium (GO:0016331)	5.74	1.18e-08	2.13e-07
positive regulation of cell death (GO:0010942)	5.74	1.37e-37	1.53e-35
sensory organ morphogenesis (GO:0090596)	5.74	2.27e-14	7.53e-13
innate immune response activating cell surface receptor signaling pathway (GO:0002220)	5.73	5.07e-07	7.46e-06
negative regulation of reproductive process (GO:2000242)	5.73	0.000375	0.00315
negative regulation of DNA binding (GO:0043392)	5.73	0.000375	0.00314
regulation of myotube differentiation (GO:0010830)	5.73	0.000375	0.00314
positive regulation of myeloid leukocyte differentiation (GO:0002763)	5.73	0.000375	0.00314
positive regulation of mitotic nuclear division (GO:0045840)	5.73	0.000375	0.00314
cellular response to organonitrogen compound (GO:0071417)	5.73	8.99e-32	7.61e-30
positive regulation of chemotaxis (GO:0050921)	5.73	3.1e-08	5.33e-07
response to glucose (GO:0009749)	5.73	3.1e-08	5.33e-07
heart morphogenesis (GO:0003007)	5.72	1.59e-13	4.88e-12
inositol lipid-mediated signaling (GO:0048017)	5.72	2.2e-05	0.000244
B cell differentiation (GO:0030183)	5.72	1.33e-06	1.82e-05
regulation of cell migration (GO:0030334)	5.71	3.7e-46	5.78e-44
blood vessel development (GO:0001568)	5.71	4.74e-26	3.14e-24
cell population proliferation (GO:0008283)	5.71	4.74e-26	3.12e-24
response to oxidative stress (GO:0006979)	5.71	1.55e-20	7.96e-19
muscle tissue morphogenesis (GO:0060415)	5.7	5.82e-05	0.000593
response to axon injury (GO:0048678)	5.7	0.00101	0.00755
cellular response to lipopolysaccharide (GO:0071222)	5.69	1.27e-10	2.9e-09
positive regulation of leukocyte chemotaxis (GO:0002690)	5.68	9.19e-06	0.000108
positive regulation of translation (GO:0045727)	5.67	8.92e-08	1.45e-06
positive regulation of lymphocyte proliferation (GO:0050671)	5.67	8.92e-08	1.45e-06
skeletal system morphogenesis (GO:0048705)	5.67	5.07e-13	1.49e-11
heart development (GO:0007507)	5.67	3.59e-27	2.49e-25
hematopoietic or lymphoid organ development (GO:0048534)	5.66	6.82e-32	5.93e-30
regulation of DNA-templated transcription, initiation (GO:2000142)	5.65	0.00274	0.0182
positive regulation of release of sequestered calcium ion into cytosol (GO:0051281)	5.65	0.00274	0.0182
gene silencing (GO:0016458)	5.65	2.29e-09	4.48e-08
cholesterol homeostasis (GO:0042632)	5.65	2.42e-05	0.000266
regulation of collagen metabolic process (GO:0010712)	5.65	0.00274	0.0182
positive regulation of kinase activity (GO:0033674)	5.65	2.12e-31	1.75e-29
positive regulation of cytokine production involved in immune response (GO:0002720)	5.64	0.000412	0.00343
response to steroid hormone (GO:0048545)	5.63	5.1e-17	2.16e-15
positive regulation of mononuclear cell proliferation (GO:0032946)	5.63	9.79e-08	1.58e-06
cellular response to peptide hormone stimulus (GO:0071375)	5.63	3.63e-14	1.18e-12
sensory perception of pain (GO:0019233)	5.62	6.4e-05	0.000641
skin epidermis development (GO:0098773)	5.62	6.4e-05	0.000641
negative regulation of MAP kinase activity (GO:0043407)	5.62	6.4e-05	0.000641
regulation of cell motility (GO:2000145)	5.62	2.44e-48	4.86e-46
negative regulation of cell growth (GO:0030308)	5.62	4.01e-10	8.57e-09
regulation of leukocyte differentiation (GO:1902105)	5.6	1.65e-14	5.57e-13
positive regulation of tissue remodeling (GO:0034105)	5.59	0.00757	0.0425
response to amphetamine (GO:0001975)	5.59	0.00757	0.0425
response to ATP (GO:0033198)	5.59	0.00757	0.0425
mismatch repair (GO:0006298)	5.59	0.00757	0.0425
neuron fate commitment (GO:0048663)	5.59	0.00017	0.00153
positive regulation of telomere maintenance via telomerase (GO:0032212)	5.59	0.00757	0.0425
negative regulation of oxidoreductase activity (GO:0051354)	5.59	0.00757	0.0425
triglyceride homeostasis (GO:0070328)	5.59	0.00757	0.0425
positive regulation of interleukin-1 beta secretion (GO:0050718)	5.59	0.00757	0.0424
acylglycerol homeostasis (GO:0055090)	5.59	0.00757	0.0424
T cell homeostasis (GO:0043029)	5.59	0.00757	0.0424
negative regulation of macroautophagy (GO:0016242)	5.59	0.00757	0.0424
positive regulation of myotube differentiation (GO:0010831)	5.59	0.00757	0.0424
positive regulation of cartilage development (GO:0061036)	5.59	0.00757	0.0424
endoderm formation (GO:0001706)	5.59	0.00111	0.00826
protein destabilization (GO:0031648)	5.59	0.00111	0.00826
negative regulation of MAPK cascade (GO:0043409)	5.59	2.75e-09	5.36e-08
sterol homeostasis (GO:0055092)	5.59	2.66e-05	0.000291
regulation of glucose metabolic process (GO:0010906)	5.59	6.71e-07	9.72e-06
positive regulation of receptor signaling pathway via JAK-STAT (GO:0046427)	5.59	2.66e-05	0.000291
negative regulation of protein phosphorylation (GO:0001933)	5.57	1.46e-20	7.52e-19
response to lipopolysaccharide (GO:0032496)	5.57	1.8e-16	7.23e-15
urogenital system development (GO:0001655)	5.56	4.79e-16	1.87e-14
vasculature development (GO:0001944)	5.56	6.39e-26	4.16e-24
cellular response to steroid hormone stimulus (GO:0071383)	5.56	4.82e-10	1.02e-08
negative regulation of cysteine-type endopeptidase activity (GO:2000117)	5.56	1.11e-05	0.000129
tissue morphogenesis (GO:0048729)	5.56	5.12e-28	3.71e-26
endothelium development (GO:0003158)	5.56	1.11e-05	0.000129
endoderm development (GO:0007492)	5.55	7.02e-05	0.000699
cardiovascular system development (GO:0072358)	5.55	2.78e-26	1.86e-24
telencephalon cell migration (GO:0022029)	5.54	0.000453	0.00371
regulation of CD4-positive, alpha-beta T cell activation (GO:2000514)	5.54	0.000453	0.00371
cellular response to external stimulus (GO:0071496)	5.54	5.08e-18	2.35e-16
steroid hormone mediated signaling pathway (GO:0043401)	5.54	7.36e-07	1.06e-05
embryonic digit morphogenesis (GO:0042733)	5.54	0.000453	0.00371
positive regulation of programmed cell death (GO:0043068)	5.54	1.22e-32	1.1e-30
embryonic morphogenesis (GO:0048598)	5.54	8.66e-29	6.57e-27
positive regulation of cell population proliferation (GO:0008284)	5.54	2.14e-46	3.44e-44
regulation of ERK1 and ERK2 cascade (GO:0070372)	5.53	8.98e-15	3.12e-13
regulation of lamellipodium organization (GO:1902743)	5.52	0.00301	0.0197
axis specification (GO:0009798)	5.52	2.91e-05	0.000317
regulation of G0 to G1 transition (GO:0070316)	5.52	0.00301	0.0197
positive regulation of chromatin organization (GO:1905269)	5.51	1.93e-06	2.58e-05
positive regulation of apoptotic process (GO:0043065)	5.51	4.56e-32	4.02e-30
regulation of morphogenesis of an epithelium (GO:1905330)	5.51	1.38e-09	2.79e-08
negative regulation of ERK1 and ERK2 cascade (GO:0070373)	5.51	0.000186	0.00167
positive regulation of inflammatory response (GO:0050729)	5.51	1.29e-07	2.04e-06
intracellular steroid hormone receptor signaling pathway (GO:0030518)	5.51	0.000186	0.00167
forebrain generation of neurons (GO:0021872)	5.51	0.000186	0.00167
connective tissue development (GO:0061448)	5.49	1.6e-11	4.01e-10
cellular response to lipid (GO:0071396)	5.49	1.22e-25	7.84e-24
positive regulation of interleukin-1 beta production (GO:0032731)	5.48	0.00122	0.00898
RNA stabilization (GO:0043489)	5.48	0.00122	0.00897
regulation of lipid biosynthetic process (GO:0046890)	5.47	6.33e-10	1.33e-08
negative regulation of blood vessel morphogenesis (GO:2000181)	5.46	2.11e-06	2.8e-05
negative regulation of mitotic cell cycle (GO:0045930)	5.46	2.01e-15	7.33e-14
cellular response to nitrogen compound (GO:1901699)	5.45	8.67e-32	7.42e-30
SMAD protein signal transduction (GO:0060395)	5.45	0.000496	0.00402
positive regulation of wound healing (GO:0090303)	5.45	0.000496	0.00402
myeloid cell development (GO:0061515)	5.45	0.000496	0.00402
negative regulation of tumor necrosis factor superfamily cytokine production (GO:1903556)	5.45	0.000496	0.00402
positive regulation of cellular catabolic process (GO:0031331)	5.45	3.57e-18	1.66e-16
response to inorganic substance (GO:0010035)	5.44	6.93e-26	4.49e-24
regulation of lipase activity (GO:0060191)	5.44	1.33e-05	0.000153
negative regulation of transferase activity (GO:0051348)	5.44	3.41e-14	1.11e-12
negative regulation of apoptotic process (GO:0043066)	5.44	1.94e-43	2.76e-41
cellular response to molecule of bacterial origin (GO:0071219)	5.43	2.89e-10	6.29e-09
inner ear development (GO:0048839)	5.43	2.89e-10	6.28e-09
negative regulation of animal organ morphogenesis (GO:0110111)	5.43	0.0083	0.0459
membrane assembly (GO:0071709)	5.43	0.0083	0.0459
chemical synaptic transmission, postsynaptic (GO:0099565)	5.43	0.000204	0.00181
olfactory lobe development (GO:0021988)	5.43	0.0083	0.0459
regulation of stress-activated MAPK cascade (GO:0032872)	5.42	2.1e-11	5.18e-10
DNA-templated transcription, initiation (GO:0006352)	5.42	2.1e-11	5.18e-10
immune system development (GO:0002520)	5.41	3.53e-31	2.9e-29
hemopoiesis (GO:0030097)	5.41	5.6e-27	3.84e-25
negative regulation of Notch signaling pathway (GO:0045746)	5.4	0.0033	0.0212
plasma lipoprotein particle organization (GO:0071827)	5.4	0.0033	0.0212
B cell activation involved in immune response (GO:0002312)	5.4	0.0033	0.0212
catecholamine metabolic process (GO:0006584)	5.4	0.0033	0.0212
negative regulation of peptide hormone secretion (GO:0090278)	5.4	0.0033	0.0212
catechol-containing compound metabolic process (GO:0009712)	5.4	0.0033	0.0212
positive regulation of receptor signaling pathway via STAT (GO:1904894)	5.4	3.49e-05	0.000371
exocrine system development (GO:0035272)	5.4	0.0033	0.0212
insulin receptor signaling pathway (GO:0008286)	5.4	3.49e-05	0.000371
negative regulation of phosphorylation (GO:0042326)	5.39	3.13e-21	1.7e-19
negative regulation of programmed cell death (GO:0043069)	5.39	1.35e-43	1.98e-41
negative regulation of cell cycle process (GO:0010948)	5.39	1.18e-15	4.38e-14
positive regulation of leukocyte proliferation (GO:0070665)	5.39	1.69e-07	2.64e-06
lymphocyte activation (GO:0046649)	5.39	5.11e-18	2.35e-16
negative regulation of cell death (GO:0060548)	5.38	5.21e-48	9.76e-46
cranial nerve development (GO:0021545)	5.38	0.00133	0.00965
regulation of interleukin-10 production (GO:0032653)	5.38	0.00133	0.00965
regulation of generation of precursor metabolites and energy (GO:0043467)	5.38	2.95e-08	5.1e-07
regulation of cell-substrate adhesion (GO:0010810)	5.38	1.44e-10	3.27e-09
positive regulation of phospholipid metabolic process (GO:1903727)	5.38	0.00133	0.00965
regulation of protein kinase activity (GO:0045859)	5.38	2.25e-37	2.45e-35
cellular response to organic cyclic compound (GO:0071407)	5.37	1.3e-25	8.34e-24
bone morphogenesis (GO:0060349)	5.37	2.52e-06	3.3e-05
regulation of locomotion (GO:0040012)	5.36	7.5e-48	1.37e-45
cellular response to nutrient levels (GO:0031669)	5.36	1.8e-12	5.07e-11
regulation of receptor signaling pathway via JAK-STAT (GO:0046425)	5.36	4.4e-07	6.56e-06
regulation of behavior (GO:0050795)	5.35	0.000223	0.00197
positive regulation of Ras protein signal transduction (GO:0046579)	5.35	0.000223	0.00197
cellular response to oxygen-containing compound (GO:1901701)	5.35	5.9e-51	1.27e-48
response to nutrient (GO:0007584)	5.35	6.56e-11	1.55e-09
eye morphogenesis (GO:0048592)	5.35	7.7e-08	1.26e-06
regulation of stress-activated protein kinase signaling cascade (GO:0070302)	5.35	2.73e-11	6.62e-10
signal transduction by protein phosphorylation (GO:0023014)	5.34	2.71e-18	1.28e-16
regulation of cellular component movement (GO:0051270)	5.34	3.52e-48	6.76e-46
regulation of gene expression, epigenetic (GO:0040029)	5.34	4.73e-12	1.26e-10
cellular response to insulin stimulus (GO:0032869)	5.34	1.35e-08	2.41e-07
developmental cell growth (GO:0048588)	5.34	3.81e-05	0.000402
response to carbohydrate (GO:0009743)	5.34	5.64e-09	1.06e-07
regulation of carbohydrate catabolic process (GO:0043470)	5.34	3.81e-05	0.000402
MAPK cascade (GO:0000165)	5.32	4.75e-17	2.02e-15
regulation of lipid metabolic process (GO:0019216)	5.32	5.35e-19	2.62e-17
positive regulation of intracellular protein transport (GO:0090316)	5.31	3.52e-08	6e-07
response to molecule of bacterial origin (GO:0002237)	5.31	7.52e-16	2.87e-14
ameboidal-type cell migration (GO:0001667)	5.31	1.47e-08	2.62e-07
regulation of transmembrane receptor protein serine/threonine kinase signaling pathway (GO:0090092)	5.3	1.35e-11	3.41e-10
regulation of cellular response to stress (GO:0080135)	5.3	1.53e-33	1.42e-31
positive regulation of transferase activity (GO:0051347)	5.29	2.01e-31	1.66e-29
regulation of growth (GO:0040008)	5.29	5.67e-31	4.61e-29
multicellular organism aging (GO:0010259)	5.28	0.00907	0.049
positive regulation of DNA repair (GO:0045739)	5.28	0.000243	0.00212
nerve development (GO:0021675)	5.28	0.0001	0.000965
cellular iron ion homeostasis (GO:0006879)	5.28	0.000592	0.00472
neural tube patterning (GO:0021532)	5.28	0.00907	0.049
endothelial cell differentiation (GO:0045446)	5.28	0.0001	0.000965
positive regulation of lipase activity (GO:0060193)	5.28	0.000243	0.00211
regulation of response to DNA damage stimulus (GO:2001020)	5.28	8.52e-11	1.99e-09
positive regulation of interleukin-10 production (GO:0032733)	5.28	0.00907	0.049
regulation of triglyceride metabolic process (GO:0090207)	5.28	0.00907	0.049
regulation of DNA-templated transcription in response to stress (GO:0043620)	5.28	1.25e-06	1.72e-05
regulation of anion transport (GO:0044070)	5.28	1.73e-05	0.000195
fibroblast growth factor receptor signaling pathway (GO:0008543)	5.28	0.0001	0.000964
regulation of blood coagulation (GO:0030193)	5.28	0.0001	0.000964
forebrain cell migration (GO:0021885)	5.28	0.000592	0.00471
positive regulation of mRNA metabolic process (GO:1903313)	5.28	0.0001	0.000963
negative regulation of mRNA catabolic process (GO:1902373)	5.28	0.00145	0.0105
response to electrical stimulus (GO:0051602)	5.28	0.0036	0.0231
positive regulation of stress fiber assembly (GO:0051496)	5.28	0.00145	0.0105
regulation of stress fiber assembly (GO:0051492)	5.28	4.15e-05	0.000436
stress-activated MAPK cascade (GO:0051403)	5.28	7.19e-06	8.7e-05
non-canonical Wnt signaling pathway (GO:0035567)	5.28	5.24e-07	7.69e-06
positive regulation of histone methylation (GO:0031062)	5.28	0.0036	0.0231
response to copper ion (GO:0046688)	5.28	0.0036	0.0231
cellular response to toxic substance (GO:0097237)	5.28	2.04e-10	4.58e-09
forebrain neuron differentiation (GO:0021879)	5.28	0.00145	0.0105
regulation of hemopoiesis (GO:1903706)	5.27	8.23e-21	4.3e-19
regulation of kinase activity (GO:0043549)	5.26	5.8e-41	7.77e-39
anterior/posterior pattern specification (GO:0009952)	5.25	2.23e-10	4.95e-09
positive regulation of DNA metabolic process (GO:0051054)	5.25	1.28e-09	2.58e-08
regulation of synaptic plasticity (GO:0048167)	5.25	3.06e-09	5.89e-08
protein autophosphorylation (GO:0046777)	5.25	3.06e-09	5.88e-08
renal system development (GO:0072001)	5.24	5.22e-13	1.53e-11
positive regulation of JNK cascade (GO:0046330)	5.24	5.71e-07	8.32e-06
cell growth (GO:0016049)	5.22	4.53e-05	0.000471
regulation of JNK cascade (GO:0046328)	5.22	7.96e-09	1.47e-07
animal organ morphogenesis (GO:0009887)	5.22	1.04e-43	1.55e-41
regulation of hemostasis (GO:1900046)	5.21	0.000109	0.00104
somite development (GO:0061053)	5.21	0.000109	0.00104
response to lipid (GO:0033993)	5.21	1.66e-38	1.99e-36
regulation of cellular carbohydrate metabolic process (GO:0010675)	5.21	1.09e-07	1.75e-06
I-kappaB kinase/NF-kappaB signaling (GO:0007249)	5.21	0.000265	0.00229
positive regulation of cytokine secretion (GO:0050715)	5.21	2.6e-07	3.97e-06
multi-multicellular organism process (GO:0044706)	5.21	2.64e-10	5.75e-09
regulation of receptor signaling pathway via STAT (GO:1904892)	5.2	6.21e-07	9.04e-06
enzyme linked receptor protein signaling pathway (GO:0007167)	5.2	9.24e-32	7.79e-30
T cell activation involved in immune response (GO:0002286)	5.19	0.000645	0.00511
positive regulation of hemopoiesis (GO:1903708)	5.19	3.62e-09	6.92e-08
angiogenesis (GO:0001525)	5.19	1.97e-14	6.57e-13
regulation of cellular response to growth factor stimulus (GO:0090287)	5.18	6.73e-13	1.95e-11
cellular response to fibroblast growth factor stimulus (GO:0044344)	5.18	8.53e-06	0.000101
negative regulation of angiogenesis (GO:0016525)	5.18	8.53e-06	0.000101
regulation of glycoprotein metabolic process (GO:1903018)	5.16	0.00393	0.025
negative regulation of stress-activated MAPK cascade (GO:0032873)	5.16	0.00393	0.025
negative regulation of protein kinase B signaling (GO:0051898)	5.16	0.00393	0.025
negative regulation of stress-activated protein kinase signaling cascade (GO:0070303)	5.16	0.00393	0.0249
regulation of CD4-positive, alpha-beta T cell differentiation (GO:0043370)	5.16	0.00393	0.0249
response to exogenous dsRNA (GO:0043330)	5.16	0.00393	0.0249
positive regulation of dendritic spine development (GO:0060999)	5.16	0.00393	0.0249
positive regulation of alpha-beta T cell differentiation (GO:0046638)	5.16	0.00393	0.0249
positive regulation of DNA-binding transcription factor activity (GO:0051091)	5.16	4.25e-12	1.14e-10
activation of protein kinase activity (GO:0032147)	5.15	1.05e-14	3.6e-13
regulation of transcription from RNA polymerase II promoter in response to stress (GO:0043618)	5.15	3.87e-06	4.93e-05
regulation of production of molecular mediator of immune response (GO:0002700)	5.13	3.08e-07	4.67e-06
response to ethanol (GO:0045471)	5.13	7.35e-07	1.06e-05
positive regulation of interferon-gamma production (GO:0032729)	5.12	0.000702	0.00549
negative regulation of hormone secretion (GO:0046888)	5.12	0.000702	0.00549
cellular response to extracellular stimulus (GO:0031668)	5.11	9.42e-13	2.68e-11
skeletal system development (GO:0001501)	5.11	1.92e-21	1.06e-19
circulatory system development (GO:0072359)	5.11	1.93e-37	2.13e-35
regulation of alpha-beta T cell activation (GO:0046634)	5.11	5.36e-05	0.00055
negative regulation of myeloid cell differentiation (GO:0045638)	5.09	0.000129	0.00121
positive regulation of transcription by RNA polymerase II (GO:0045944)	5.09	2.95e-53	6.82e-51
kidney development (GO:0001822)	5.08	5.94e-12	1.55e-10
negative regulation of cell differentiation (GO:0045596)	5.08	6.28e-30	4.95e-28
regulation of calcium ion transport into cytosol (GO:0010522)	5.07	2.42e-05	0.000266
cellular response to starvation (GO:0009267)	5.07	2.89e-08	5e-07
regulation of ATP metabolic process (GO:1903578)	5.06	4.57e-06	5.75e-05
cerebral cortex development (GO:0021987)	5.06	4.57e-06	5.74e-05
regionalization (GO:0003002)	5.06	1.72e-14	5.8e-13
regulation of lymphocyte proliferation (GO:0050670)	5.06	1.04e-09	2.15e-08
ossification (GO:0001503)	5.06	1.55e-11	3.88e-10
regulation of cell growth (GO:0001558)	5.05	7.82e-18	3.55e-16
regulation of interleukin-1 beta secretion (GO:0050706)	5.05	0.00427	0.0262
respiratory gaseous exchange by respiratory system (GO:0007585)	5.05	0.00427	0.0262
sensory organ development (GO:0007423)	5.05	3.84e-23	2.23e-21
somitogenesis (GO:0001756)	5.04	0.000763	0.00593
positive regulation of lipid transport (GO:0032370)	5.04	0.000763	0.00592
developmental growth (GO:0048589)	5.04	1.15e-16	4.71e-15
regulation of carbohydrate metabolic process (GO:0006109)	5.03	1.13e-09	2.31e-08
regulation of DNA-binding transcription factor activity (GO:0051090)	5.03	3.75e-18	1.74e-16
regulation of muscle system process (GO:0090257)	5.03	2.14e-10	4.78e-09
regulation of epidermis development (GO:0045682)	5.03	0.00014	0.0013
regulation of smoothened signaling pathway (GO:0008589)	5.03	0.00014	0.0013
apoptotic process (GO:0006915)	5.03	9.55e-38	1.07e-35
regulation of MAPK cascade (GO:0043408)	5.02	5.15e-30	4.08e-28
positive regulation of catabolic process (GO:0009896)	5.02	1.8e-18	8.65e-17
regulation of mononuclear cell proliferation (GO:0032944)	5.01	1.23e-09	2.5e-08
negative regulation of cell development (GO:0010721)	5.01	5.33e-14	1.69e-12
forebrain development (GO:0030900)	5	1.47e-16	5.94e-15
regulation of megakaryocyte differentiation (GO:0045652)	5	0.00187	0.0131
regulation of interleukin-8 production (GO:0032677)	5	0.00034	0.00288
chromatin silencing (GO:0006342)	5	0.00034	0.00288
neuromuscular process controlling balance (GO:0050885)	5	0.00187	0.0131
positive regulation of blood vessel diameter (GO:0097755)	5	0.00187	0.0131
chromatin organization involved in negative regulation of transcription (GO:0097549)	5	0.00034	0.00288
regulation of alcohol biosynthetic process (GO:1902930)	5	0.00034	0.00287
striated muscle tissue development (GO:0014706)	5	3.71e-12	1.01e-10
positive regulation of protein tyrosine kinase activity (GO:0061098)	5	0.00187	0.0131
cellular response to ketone (GO:1901655)	5	6.32e-05	0.000634
response to toxic substance (GO:0009636)	4.99	2.08e-21	1.14e-19
negative regulation of cell activation (GO:0050866)	4.99	7.02e-09	1.3e-07
Notch signaling pathway (GO:0007219)	4.98	5.38e-06	6.68e-05
neuron migration (GO:0001764)	4.98	5.38e-06	6.67e-05
negative regulation of vasculature development (GO:1901343)	4.98	5.38e-06	6.67e-05
regulation of Notch signaling pathway (GO:0008593)	4.98	2.85e-05	0.000311
head development (GO:0060322)	4.97	3.81e-32	3.37e-30
regulation of coagulation (GO:0050818)	4.97	0.000152	0.0014
chromatin organization involved in regulation of transcription (GO:0034401)	4.97	0.000152	0.0014
response to acid chemical (GO:0001101)	4.96	1.25e-14	4.29e-13
growth (GO:0040007)	4.96	1.87e-16	7.51e-15
transmembrane receptor protein tyrosine kinase signaling pathway (GO:0007169)	4.96	6.61e-21	3.49e-19
anatomical structure formation involved in morphogenesis (GO:0048646)	4.96	1.7e-36	1.81e-34
regulation of signal transduction by p53 class mediator (GO:1901796)	4.96	4e-08	6.79e-07
negative regulation of developmental process (GO:0051093)	4.95	6.9e-39	8.46e-37
mitotic cell cycle process (GO:1903047)	4.95	1.2e-24	7.43e-23
response to organonitrogen compound (GO:0010243)	4.95	6.55e-41	8.69e-39
protein-lipid complex subunit organization (GO:0071825)	4.95	0.00464	0.0283
glutamate receptor signaling pathway (GO:0007215)	4.95	0.00464	0.0283
response to amine (GO:0014075)	4.95	0.00464	0.0283
regulation of cholesterol transport (GO:0032374)	4.95	0.00464	0.0283
histone deacetylation (GO:0016575)	4.95	0.00464	0.0283
stress-activated protein kinase signaling cascade (GO:0031098)	4.95	1.11e-06	1.54e-05
positive regulation of pathway-restricted SMAD protein phosphorylation (GO:0010862)	4.95	0.00464	0.0283
segmentation (GO:0035282)	4.95	6.85e-05	0.000683
circadian rhythm (GO:0007623)	4.95	1.11e-06	1.54e-05
negative regulation of leukocyte cell-cell adhesion (GO:1903038)	4.94	5.83e-06	7.18e-05
response to wounding (GO:0009611)	4.93	4.81e-23	2.78e-21
muscle tissue development (GO:0060537)	4.92	2.3e-12	6.38e-11
glucose homeostasis (GO:0042593)	4.92	1.97e-08	3.47e-07
regulation of cellular amide metabolic process (GO:0034248)	4.92	4.68e-17	2e-15
response to alkaloid (GO:0043279)	4.91	1.4e-05	0.00016
positive regulation of lipid localization (GO:1905954)	4.91	0.000165	0.0015
regulation of lipid localization (GO:1905952)	4.91	1.2e-06	1.66e-05
carbohydrate homeostasis (GO:0033500)	4.9	2.13e-08	3.73e-07
wound healing (GO:0042060)	4.9	3.43e-19	1.69e-17
response to peptide hormone (GO:0043434)	4.89	6.81e-16	2.61e-14
brain development (GO:0007420)	4.89	2.42e-29	1.88e-27
positive regulation of DNA biosynthetic process (GO:2000573)	4.89	0.000897	0.00684
regulation of chromosome separation (GO:1905818)	4.89	0.000897	0.00684
sterol transport (GO:0015918)	4.89	0.000897	0.00683
fat cell differentiation (GO:0045444)	4.88	3.34e-05	0.00036
muscle cell development (GO:0055001)	4.88	1.3e-06	1.78e-05
positive regulation of chromosome organization (GO:2001252)	4.88	5.08e-08	8.48e-07
regulation of stem cell differentiation (GO:2000736)	4.87	1.51e-05	0.000172
response to fibroblast growth factor (GO:0071774)	4.87	1.51e-05	0.000172
response to osmotic stress (GO:0006970)	4.87	0.000399	0.00333
chordate embryonic development (GO:0043009)	4.87	4.91e-25	3.07e-23
intracellular receptor signaling pathway (GO:0030522)	4.87	1.04e-08	1.9e-07
positive regulation of protein complex assembly (GO:0031334)	4.86	1.84e-10	4.14e-09
telencephalon development (GO:0021537)	4.86	8.29e-11	1.94e-09
positive regulation of tumor necrosis factor production (GO:0032760)	4.86	0.000179	0.00161
regulation of transferase activity (GO:0051338)	4.86	7.75e-40	9.72e-38
[truncated: 954 more rows]

## Sheet: Table S6
GO biological process complete	Fold Enrichment	P-value	FDR
regulation of interleukin-12 biosynthetic process (GO:0045075)	> 100	3.31e-07	4.71e-05
positive regulation of interleukin-12 biosynthetic process (GO:0045084)	> 100	4.93e-05	0.00355
I-kappaB phosphorylation (GO:0007252)	> 100	0.000124	0.00767
nephric duct morphogenesis (GO:0072178)	> 100	0.000124	0.00764
activation of NF-kappaB-inducing kinase activity (GO:0007250)	> 100	1.99e-06	0.000236
negative regulation of cardiac muscle cell proliferation (GO:0060044)	> 100	0.000164	0.00927
negative regulation of axon regeneration (GO:0048681)	> 100	0.000164	0.00924
negative regulation of neuron projection regeneration (GO:0070571)	> 100	0.000185	0.0102
nephric duct development (GO:0072176)	> 100	0.000208	0.0111
MyD88-dependent toll-like receptor signaling pathway (GO:0002755)	> 100	1.03e-07	1.76e-05
toll-like receptor 9 signaling pathway (GO:0034162)	98.12	0.000233	0.0122
nucleotide-binding oligomerization domain containing signaling pathway (GO:0070423)	92.67	6.03e-06	0.000593
positive regulation of leukocyte adhesion to vascular endothelial cell (GO:1904996)	92.67	0.000258	0.0133
negative regulation of vascular smooth muscle cell proliferation (GO:1904706)	92.67	0.000258	0.0132
membrane protein intracellular domain proteolysis (GO:0031293)	92.67	0.000258	0.0132
nucleotide-binding domain, leucine rich repeat containing receptor signaling pathway (GO:0035872)	89.36	6.67e-06	0.000648
toll-like receptor 4 signaling pathway (GO:0034142)	83.4	0.000313	0.0153
T-helper 1 type immune response (GO:0042088)	83.4	0.000313	0.0152
positive regulation of T cell cytokine production (GO:0002726)	83.4	0.000313	0.0152
positive regulation of transcription by RNA polymerase I (GO:0045943)	75.82	0.000374	0.0175
regulation of leukocyte adhesion to vascular endothelial cell (GO:1904994)	72.53	0.000406	0.0186
cytoplasmic pattern recognition receptor signaling pathway (GO:0002753)	71.49	1.24e-05	0.00108
negative regulation of cardiac muscle tissue growth (GO:0055022)	69.5	0.00044	0.0197
negative regulation of heart growth (GO:0061117)	69.5	0.00044	0.0196
regulation of axon regeneration (GO:0048679)	59.57	0.000587	0.0249
negative regulation of cyclin-dependent protein serine/threonine kinase activity (GO:0045736)	57.52	0.000627	0.0264
intrinsic apoptotic signaling pathway in response to DNA damage by p53 class mediator (GO:0042771)	55.6	0.000668	0.0277
negative regulation of cyclin-dependent protein kinase activity (GO:1904030)	55.6	0.000668	0.0276
negative regulation of smoothened signaling pathway (GO:0045879)	55.6	0.000668	0.0276
embryonic cranial skeleton morphogenesis (GO:0048701)	54.39	2.7e-05	0.00215
regulation of neuron projection regeneration (GO:0070570)	53.81	0.000711	0.0291
ERBB2 signaling pathway (GO:0038128)	52.13	0.000754	0.0306
regulation of platelet activation (GO:0010543)	52.13	0.000754	0.0305
regulation of T cell cytokine production (GO:0002724)	52.13	0.000754	0.0304
positive regulation of NIK/NF-kappaB signaling (GO:1901224)	52.13	4.95e-08	9.39e-06
NIK/NF-kappaB signaling (GO:0038061)	50.86	5.57e-08	1.04e-05
positive regulation of interleukin-2 production (GO:0032743)	50.55	0.0008	0.0318
negative regulation of cardiac muscle tissue development (GO:0055026)	50.55	0.0008	0.0318
response to arsenic-containing substance (GO:0046685)	50.55	0.0008	0.0317
negative regulation of organ growth (GO:0046621)	50.55	0.0008	0.0316
motor neuron axon guidance (GO:0008045)	49.06	0.000846	0.0332
positive regulation of fibroblast proliferation (GO:0048146)	48.12	3.82e-05	0.00286
phosphatidylinositol 3-kinase signaling (GO:0014065)	47.66	0.000894	0.0349
regulation of transcription by RNA polymerase I (GO:0006356)	47.66	0.000894	0.0348
lipopolysaccharide-mediated signaling pathway (GO:0031663)	47.66	0.000894	0.0347
platelet-derived growth factor receptor signaling pathway (GO:0048008)	47.66	0.000894	0.0346
positive regulation of cyclin-dependent protein kinase activity (GO:1904031)	46.34	0.000943	0.0362
central nervous system neuron axonogenesis (GO:0021955)	46.34	0.000943	0.0361
I-kappaB kinase/NF-kappaB signaling (GO:0007249)	45.7	2.04e-06	0.000241
positive regulation of interleukin-12 production (GO:0032735)	45.08	0.000993	0.0376
astrocyte development (GO:0014002)	45.08	0.000993	0.0375
cellular response to amyloid-beta (GO:1904646)	45.08	0.000993	0.0374
regulation of interleukin-12 production (GO:0032655)	43.9	4.96e-05	0.00356
cellular response to estradiol stimulus (GO:0071392)	43.9	0.00104	0.039
interleukin-1-mediated signaling pathway (GO:0070498)	43.44	1.18e-07	1.98e-05
membrane protein proteolysis (GO:0033619)	42.77	0.0011	0.0407
positive regulation of cytokine production involved in immune response (GO:0002720)	42.41	5.48e-05	0.00388
regulation of cardiac muscle cell proliferation (GO:0060043)	39.72	0.00126	0.0459
positive regulation of B cell proliferation (GO:0030890)	39.72	0.00126	0.0458
platelet aggregation (GO:0070527)	38.79	0.00132	0.0476
positive regulation of phospholipase C activity (GO:0010863)	38.79	0.00132	0.0475
stress-activated MAPK cascade (GO:0051403)	38.61	2.07e-07	3.23e-05
regulation of NIK/NF-kappaB signaling (GO:1901222)	38.26	2.16e-07	3.35e-05
cranial skeletal system development (GO:1904888)	37.91	7.54e-05	0.00501
negative regulation of response to wounding (GO:1903035)	37.48	4.35e-06	0.000444
cellular response to amino acid stimulus (GO:0071230)	35.24	9.3e-05	0.00602
positive regulation of JUN kinase activity (GO:0043507)	35.24	9.3e-05	0.006
negative regulation of wound healing (GO:0061045)	33.81	0.000105	0.00654
toll-like receptor signaling pathway (GO:0002224)	33.7	6.53e-06	0.000638
cellular response to mechanical stimulus (GO:0071260)	31.28	0.000131	0.00796
phosphatidylinositol-mediated signaling (GO:0048015)	31.28	0.000131	0.00793
positive regulation of type I interferon production (GO:0032481)	30.89	0.000136	0.00806
regulation of smooth muscle cell proliferation (GO:0048660)	30.66	6.24e-07	8.21e-05
regulation of fibroblast proliferation (GO:0048145)	30.15	0.000145	0.00858
inositol lipid-mediated signaling (GO:0048017)	30.15	0.000145	0.00855
stimulatory C-type lectin receptor signaling pathway (GO:0002223)	29.52	1.08e-05	0.000974
JNK cascade (GO:0007254)	29.44	0.000156	0.00898
regulation of JUN kinase activity (GO:0043506)	29.09	0.000161	0.00919
stress-activated protein kinase signaling cascade (GO:0031098)	28.96	8.2e-07	0.000104
innate immune response activating cell surface receptor signaling pathway (GO:0002220)	28.76	1.2e-05	0.00105
positive regulation of MAP kinase activity (GO:0043406)	28.65	1.56e-11	1.91e-08
positive regulation of smooth muscle cell proliferation (GO:0048661)	28.43	0.000172	0.00961
regulation of cytokine production involved in immune response (GO:0002718)	28.11	0.000178	0.00986
pattern recognition receptor signaling pathway (GO:0002221)	27.8	1.36e-05	0.00115
positive regulation of NF-kappaB transcription factor activity (GO:0051092)	27.26	1.1e-06	0.000137
activation of MAPK activity (GO:0000187)	27.08	1.13e-06	0.00014
regulation of phosphatidylinositol 3-kinase signaling (GO:0014066)	26.9	1.54e-05	0.00129
protein autophosphorylation (GO:0046777)	26.34	9.68e-08	1.7e-05
embryonic skeletal system morphogenesis (GO:0048704)	25.8	0.000227	0.012
response to antineoplastic agent (GO:0097327)	25.8	0.000227	0.012
positive regulation of reactive oxygen species metabolic process (GO:2000379)	25.02	0.000248	0.0129
regulation of cyclin-dependent protein serine/threonine kinase activity (GO:0000079)	25.02	0.000248	0.0129
positive regulation of JNK cascade (GO:0046330)	24.53	2.2e-05	0.00179
positive regulation of production of molecular mediator of immune response (GO:0002702)	24.29	0.00027	0.0136
regulation of cyclin-dependent protein kinase activity (GO:1904029)	24.06	0.000277	0.0138
cellular response to interleukin-1 (GO:0071347)	23.83	2.08e-06	0.000244
regulation of response to wounding (GO:1903034)	23.43	2.26e-06	0.000259
negative regulation of developmental growth (GO:0048640)	23.38	0.000301	0.0147
regulation of cytokine biosynthetic process (GO:0042035)	23.17	0.000309	0.0151
regulation of JNK cascade (GO:0046328)	22.91	2.51e-06	0.00028
glial cell development (GO:0021782)	22.75	0.000326	0.0157
regulation of wound healing (GO:0061041)	22.69	2.96e-05	0.00232
innate immune response-activating signal transduction (GO:0002758)	22.44	2.43e-07	3.68e-05
peptidyl-tyrosine phosphorylation (GO:0018108)	22.09	3.27e-05	0.00252
regulation of MAP kinase activity (GO:0043405)	22.08	1.49e-10	1.08e-07
positive regulation of protein serine/threonine kinase activity (GO:0071902)	22.01	1.52e-10	1.06e-07
peptidyl-tyrosine modification (GO:0018212)	21.66	3.53e-05	0.00265
response to interleukin-1 (GO:0070555)	20.85	3.94e-06	0.000405
response to amino acid (GO:0043200)	20.85	0.000418	0.0189
positive regulation of stress-activated MAPK cascade (GO:0032874)	20.34	4.49e-05	0.00329
myeloid leukocyte differentiation (GO:0002573)	20.18	0.000459	0.0204
activation of innate immune response (GO:0002218)	20.18	4.46e-07	6.13e-05
positive regulation of stress-activated protein kinase signaling cascade (GO:0070304)	20.1	4.7e-05	0.00342
positive regulation of protein localization to membrane (GO:1905477)	20.02	0.000469	0.0208
positive regulation of protein kinase B signaling (GO:0051897)	19.62	5.14e-05	0.00367
digestive tract development (GO:0048565)	19.55	0.000502	0.022
regulation of type I interferon production (GO:0032479)	19.4	0.000513	0.0225
embryonic skeletal system development (GO:0048706)	19.4	0.000513	0.0224
Fc-epsilon receptor signaling pathway (GO:0038095)	19.28	5.5e-05	0.00388
glial cell differentiation (GO:0010001)	19.17	5.62e-05	0.00393
cellular response to reactive oxygen species (GO:0034614)	18.96	0.000548	0.0238
positive regulation of DNA-binding transcription factor activity (GO:0051091)	18.74	6.8e-07	8.74e-05
positive regulation of lymphocyte proliferation (GO:0050671)	18.67	0.000572	0.0246
positive regulation of mononuclear cell proliferation (GO:0032946)	18.53	0.000584	0.0249
regulation of protein kinase B signaling (GO:0051896)	18.53	6.9e-06	0.000662
T cell receptor signaling pathway (GO:0050852)	18.53	6.39e-05	0.00435
gliogenesis (GO:0042063)	18.53	6.9e-06	0.000658
regulation of stress-activated MAPK cascade (GO:0032872)	18.29	7.35e-06	0.000688
MAPK cascade (GO:0000165)	18.23	8.16e-09	2.45e-06
positive regulation of inflammatory response (GO:0050729)	18.13	0.000622	0.0263
regulation of stress-activated protein kinase signaling cascade (GO:0070302)	18.05	7.82e-06	0.000728
positive regulation of I-kappaB kinase/NF-kappaB signaling (GO:0043123)	17.94	7.24e-05	0.00489
response to estradiol (GO:0032355)	17.87	0.000648	0.0271
digestive system development (GO:0055123)	17.87	0.000648	0.027
regulation of protein serine/threonine kinase activity (GO:0071900)	17.85	7.44e-12	1.18e-08
positive regulation of leukocyte proliferation (GO:0070665)	17.75	0.000661	0.0275
cellular response to lipopolysaccharide (GO:0071222)	17.38	8.17e-05	0.00538
circadian rhythm (GO:0007623)	17.38	0.000702	0.0288
regulation of protein localization to membrane (GO:1905475)	17.29	8.33e-05	0.00544
regulation of I-kappaB kinase/NF-kappaB signaling (GO:0043122)	17.23	9.75e-06	0.000887
signal transduction by protein phosphorylation (GO:0023014)	17.06	1.35e-08	3.53e-06
positive regulation of canonical Wnt signaling pathway (GO:0090263)	17.02	0.000745	0.0303
regulation of production of molecular mediator of immune response (GO:0002700)	16.91	0.000759	0.0305
positive regulation of MAPK cascade (GO:0043410)	16.9	1.33e-11	1.76e-08
adult behavior (GO:0030534)	16.79	0.000774	0.031
cellular response to molecule of bacterial origin (GO:0071219)	16.6	9.72e-05	0.00619
regulation of G1/S transition of mitotic cell cycle (GO:2000045)	15.94	0.000898	0.0347
positive regulation of ERK1 and ERK2 cascade (GO:0070374)	15.89	0.000115	0.00711
positive regulation of transferase activity (GO:0051347)	15.69	2.34e-13	1.24e-09
positive regulation of cellular amide metabolic process (GO:0034250)	15.54	0.000964	0.0367
positive regulation of protein kinase activity (GO:0045860)	15.53	3.23e-10	1.84e-07
regulation of lymphocyte proliferation (GO:0050670)	15.45	0.000128	0.00779
regulation of mononuclear cell proliferation (GO:0032944)	15.3	0.000132	0.00794
rhythmic process (GO:0048511)	15.16	1.79e-05	0.00147
positive regulation of innate immune response (GO:0045089)	15.07	2.35e-06	0.000268
activation of protein kinase activity (GO:0032147)	15.07	2.35e-06	0.000266
positive regulation of kinase activity (GO:0033674)	14.94	4.83e-11	4.81e-08
cellular response to biotic stimulus (GO:0071216)	14.83	0.000149	0.00869
regulation of epithelial cell proliferation (GO:0050678)	14.81	2.61e-06	0.000286
regulation of leukocyte proliferation (GO:0070663)	14.57	0.000159	0.00912
positive regulation of defense response (GO:0031349)	14.51	4.65e-08	8.92e-06
lung development (GO:0030324)	14.46	0.00118	0.0436
regulation of ERK1 and ERK2 cascade (GO:0070372)	14.28	2.37e-05	0.00191
regulation of cell cycle G1/S phase transition (GO:1902806)	14.22	0.00124	0.0454
positive regulation of binding (GO:0051099)	14.14	0.00126	0.0461
respiratory tube development (GO:0030323)	14.14	0.00126	0.046
positive regulation of response to biotic stimulus (GO:0002833)	14.14	3.39e-06	0.000355
pallium development (GO:0021543)	13.9	0.00132	0.0474
Fc receptor signaling pathway (GO:0038093)	13.9	0.00019	0.0104
positive regulation of Wnt signaling pathway (GO:0030177)	13.75	0.00136	0.0486
regulation of reactive oxygen species metabolic process (GO:2000377)	13.6	0.00141	0.05
cellular response to abiotic stimulus (GO:0071214)	13.5	3.09e-05	0.00242
cellular response to environmental stimulus (GO:0104004)	13.5	3.09e-05	0.0024
regulation of DNA-binding transcription factor activity (GO:0051090)	13.45	6.19e-07	8.22e-05
negative regulation of growth (GO:0045926)	13.45	0.000215	0.0114
urogenital system development (GO:0001655)	13.2	3.44e-05	0.0026
ossification (GO:0001503)	12.69	0.000268	0.0135
regulation of MAPK cascade (GO:0043408)	12.58	2.92e-10	1.79e-07
cellular response to peptide (GO:1901653)	12.56	4.34e-05	0.00321
cellular response to organonitrogen compound (GO:0071417)	12.41	2.08e-08	4.88e-06
kidney development (GO:0001822)	12.31	0.0003	0.0147
gland development (GO:0048732)	11.94	8.77e-06	0.000803
renal system development (GO:0072001)	11.87	0.000343	0.0163
cellular response to external stimulus (GO:0071496)	11.58	6.33e-05	0.00433
regulation of protein kinase activity (GO:0045859)	11.54	7.21e-10	3.48e-07
regulation of canonical Wnt signaling pathway (GO:0060828)	11.43	0.000396	0.0183
positive regulation of cell cycle process (GO:0090068)	11.35	0.000406	0.0186
cellular response to nitrogen compound (GO:1901699)	11.34	4.47e-08	8.9e-06
tube morphogenesis (GO:0035239)	11.34	4.47e-08	8.79e-06
regulation of protein stability (GO:0031647)	11.31	0.000411	0.0188
antigen receptor-mediated signaling pathway (GO:0050851)	11.27	0.000417	0.0189
positive regulation of response to external stimulus (GO:0032103)	11.23	3.2e-07	4.59e-05
regulation of innate immune response (GO:0045088)	11.22	1.24e-05	0.00108
negative regulation of response to external stimulus (GO:0032102)	11.18	7.47e-05	0.00498
regulation of kinase activity (GO:0043549)	11.08	1.44e-10	1.14e-07
cognition (GO:0050890)	10.9	0.000472	0.0209
epithelial tube morphogenesis (GO:0060562)	10.73	0.000501	0.022
regulation of transferase activity (GO:0051338)	10.66	2.85e-11	3.24e-08
negative regulation of catabolic process (GO:0009895)	10.56	0.000531	0.0231
regulation of protein catabolic process (GO:0042176)	10.45	0.000102	0.00646
protein phosphorylation (GO:0006468)	10.37	3.05e-10	1.8e-07
response to lipopolysaccharide (GO:0032496)	10.3	0.000583	0.0249
cellular response to drug (GO:0035690)	10.2	0.000115	0.00713
cell population proliferation (GO:0008283)	10.03	2.33e-05	0.00188
positive regulation of multi-organism process (GO:0043902)	9.97	2.41e-05	0.00193
positive regulation of protein phosphorylation (GO:0001934)	9.88	5.29e-10	2.91e-07
response to molecule of bacterial origin (GO:0002237)	9.81	0.000697	0.0287
tube development (GO:0035295)	9.69	2.81e-08	6.12e-06
regulation of inflammatory response (GO:0050727)	9.67	0.000736	0.03
regulation of response to biotic stimulus (GO:0002831)	9.62	2.93e-05	0.00232
morphogenesis of an epithelium (GO:0002009)	9.52	0.000157	0.00905
viral process (GO:0016032)	9.52	1.1e-06	0.000137
cellular response to lipid (GO:0071396)	9.48	3.19e-05	0.00246
embryonic organ development (GO:0048568)	9.41	0.000166	0.00933
cellular response to oxygen-containing compound (GO:1901701)	9.32	1.02e-09	4.54e-07
regulation of DNA metabolic process (GO:0051052)	9.27	0.000861	0.0337
positive regulation of phosphorylation (GO:0042327)	9.2	1.19e-09	5.11e-07
regulation of response to external stimulus (GO:0032101)	9.12	1.3e-09	5.46e-07
immune response-activating signal transduction (GO:0002757)	9.12	3.96e-05	0.00294
positive regulation of cytokine production (GO:0001819)	9.11	0.000193	0.0104
positive regulation of catalytic activity (GO:0043085)	9.1	4.26e-13	1.7e-09
response to organonitrogen compound (GO:0010243)	9.1	8.43e-09	2.49e-06
regulation of cellular response to stress (GO:0080135)	9.08	1.57e-06	0.000188
regulation of Wnt signaling pathway (GO:0030111)	8.94	0.000981	0.0372
positive regulation of intracellular signal transduction (GO:1902533)	8.9	1.06e-08	3.02e-06
axonogenesis (GO:0007409)	8.83	0.00103	0.0386
response to peptide (GO:1901652)	8.69	0.00024	0.0125
regulation of defense response (GO:0031347)	8.68	2.19e-06	0.000254
positive regulation of phosphorus metabolic process (GO:0010562)	8.64	2.39e-09	8.86e-07
positive regulation of phosphate metabolic process (GO:0045937)	8.64	2.39e-09	8.66e-07
wound healing (GO:0042060)	8.6	0.000251	0.013
immune response-regulating signaling pathway (GO:0002764)	8.54	5.67e-05	0.00394
positive regulation of cell cycle (GO:0045787)	8.53	0.00117	0.0431
neuron projection morphogenesis (GO:0048812)	8.51	0.000264	0.0133
symbiotic process (GO:0044403)	8.51	2.52e-06	0.000279
transcription by RNA polymerase II (GO:0006366)	8.44	0.000274	0.0137
plasma membrane bounded cell projection morphogenesis (GO:0120039)	8.44	0.000274	0.0137
cytokine-mediated signaling pathway (GO:0019221)	8.41	1.32e-05	0.00113
response to nitrogen compound (GO:1901698)	8.41	1.9e-08	4.58e-06
cell projection morphogenesis (GO:0048858)	8.37	0.000284	0.0141
blood vessel development (GO:0001568)	8.36	0.000286	0.0142
cellular response to growth factor stimulus (GO:0071363)	8.31	0.000294	0.0145
blood vessel morphogenesis (GO:0048514)	8.1	0.00141	0.0501
axon development (GO:0061564)	8.1	0.00141	0.0499
activation of immune response (GO:0002253)	8.08	7.66e-05	0.00506
transmembrane receptor protein tyrosine kinase signaling pathway (GO:0007169)	8.07	0.000337	0.0161
positive regulation of protein modification process (GO:0031401)	8.06	5.2e-09	1.76e-06
cell part morphogenesis (GO:0032990)	8.02	0.000346	0.0164
vasculature development (GO:0001944)	8	0.000349	0.0165
heart development (GO:0007507)	7.9	0.00037	0.0174
cardiovascular system development (GO:0072358)	7.85	0.00038	0.0177
response to growth factor (GO:0070848)	7.84	0.000383	0.0178
interspecies interaction between organisms (GO:0044419)	7.82	4.69e-06	0.000476
positive regulation of molecular function (GO:0044093)	7.8	5.63e-13	1.79e-09
positive regulation of cellular protein metabolic process (GO:0032270)	7.74	3.58e-11	3.8e-08
positive regulation of protein metabolic process (GO:0051247)	7.74	5.02e-12	8.89e-09
response to lipid (GO:0033993)	7.7	5.24e-06	0.000528
regulation of response to stress (GO:0080134)	7.7	2.52e-10	1.67e-07
phosphorylation (GO:0016310)	7.7	8.73e-09	2.53e-06
chemotaxis (GO:0006935)	7.65	0.000428	0.0193
taxis (GO:0042330)	7.62	0.000435	0.0196
cellular response to organic cyclic compound (GO:0071407)	7.61	0.000439	0.0197
cellular response to endogenous stimulus (GO:0071495)	7.49	6.19e-08	1.13e-05
negative regulation of apoptotic process (GO:0043066)	7.41	6.94e-06	0.000658
tissue morphogenesis (GO:0048729)	7.39	0.0005	0.022
regulation of growth (GO:0040008)	7.33	0.000131	0.0079
negative regulation of programmed cell death (GO:0043069)	7.28	7.89e-06	0.000731
response to wounding (GO:0009611)	7.21	0.000558	0.0241
positive regulation of cell population proliferation (GO:0008284)	7.21	8.54e-06	0.000786
embryonic morphogenesis (GO:0048598)	7.15	0.00058	0.0248
negative regulation of cell differentiation (GO:0045596)	7.04	0.000163	0.00926
behavior (GO:0007610)	7.02	0.000631	0.0265
enzyme linked receptor protein signaling pathway (GO:0007167)	6.93	0.000177	0.00985
regulation of protein phosphorylation (GO:0001932)	6.88	3.03e-08	6.43e-06
animal organ morphogenesis (GO:0009887)	6.85	1.23e-05	0.00108
response to oxygen-containing compound (GO:1901700)	6.78	7.13e-09	2.37e-06
circulatory system development (GO:0072359)	6.68	5.74e-05	0.00398
response to endogenous stimulus (GO:0009719)	6.64	4.5e-08	8.73e-06
regulation of catabolic process (GO:0009894)	6.64	1.54e-05	0.00129
negative regulation of cell death (GO:0060548)	6.63	1.56e-05	0.00129
regulation of cell cycle process (GO:0010564)	6.56	0.000238	0.0125
positive regulation of hydrolase activity (GO:0051345)	6.51	0.000248	0.0128
chordate embryonic development (GO:0043009)	6.48	0.000906	0.0349
cellular response to cytokine stimulus (GO:0071345)	6.47	1.86e-05	0.00152
regulation of multi-organism process (GO:0043900)	6.46	0.000259	0.0132
regulation of cell activation (GO:0050865)	6.46	0.000919	0.0353
apoptotic process (GO:0006915)	6.44	7.24e-05	0.00487
positive regulation of transcription, DNA-templated (GO:0045893)	6.41	6.62e-08	1.2e-05
transcription, DNA-templated (GO:0006351)	6.41	0.000951	0.0363
nucleic acid-templated transcription (GO:0097659)	6.4	0.000957	0.0365
intracellular signal transduction (GO:0035556)	6.39	1.47e-08	3.71e-06
positive regulation of signal transduction (GO:0009967)	6.37	1.51e-08	3.75e-06
regulation of catalytic activity (GO:0050790)	6.32	2.4e-12	5.47e-09
embryo development ending in birth or egg hatching (GO:0009792)	6.31	0.00102	0.0382
response to organic cyclic compound (GO:0014070)	6.3	8.25e-05	0.00541
RNA biosynthetic process (GO:0032774)	6.28	0.00104	0.0388
positive regulation of RNA metabolic process (GO:0051254)	6.21	2.03e-08	4.83e-06
negative regulation of multicellular organismal process (GO:0051241)	6.2	6.68e-06	0.000644
cellular response to stress (GO:0033554)	6.19	2.12e-08	4.89e-06
regulation of phosphorylation (GO:0042325)	6.17	1.02e-07	1.76e-05
cell migration (GO:0016477)	6.15	9.67e-05	0.00619
neuron projection development (GO:0031175)	6.14	0.00115	0.0425
positive regulation of transcription by RNA polymerase II (GO:0045944)	6.14	7.28e-06	0.000686
negative regulation of developmental process (GO:0051093)	6.09	0.000103	0.00646
regulation of mitotic cell cycle (GO:0007346)	6.08	0.0012	0.0441
cellular component morphogenesis (GO:0032989)	6.07	0.000361	0.017
negative regulation of cell population proliferation (GO:0008285)	6.04	0.00123	0.0452
positive regulation of nucleic acid-templated transcription (GO:1903508)	6.04	1.27e-07	2.11e-05
positive regulation of RNA biosynthetic process (GO:1902680)	6.04	1.28e-07	2.11e-05
negative regulation of protein metabolic process (GO:0051248)	5.96	3.34e-05	0.00256
regulation of cell adhesion (GO:0030155)	5.95	0.00132	0.0477
response to cytokine (GO:0034097)	5.95	3.4e-05	0.00259
regulation of cellular catabolic process (GO:0031329)	5.94	0.000403	0.0185
response to bacterium (GO:0009617)	5.92	0.00134	0.0481
positive regulation of immune response (GO:0050778)	5.91	0.000415	0.0189
cellular response to organic substance (GO:0071310)	5.91	4.95e-11	4.64e-08
central nervous system development (GO:0007417)	5.9	0.000124	0.00761
positive regulation of cell death (GO:0010942)	5.86	0.00141	0.0499
positive regulation of cell communication (GO:0010647)	5.85	4.15e-08	8.48e-06
positive regulation of signaling (GO:0023056)	5.82	4.4e-08	8.87e-06
embryo development (GO:0009790)	5.8	0.000139	0.00823
positive regulation of gene expression (GO:0010628)	5.75	1.11e-08	3.11e-06
response to abiotic stimulus (GO:0009628)	5.75	4.34e-05	0.0032
response to drug (GO:0042493)	5.74	0.000149	0.0087
positive regulation of nucleobase-containing compound metabolic process (GO:0045935)	5.68	5.91e-08	1.1e-05
programmed cell death (GO:0012501)	5.62	0.000168	0.0094
regulation of intracellular signal transduction (GO:1902531)	5.59	2.97e-07	4.34e-05
regulation of cell population proliferation (GO:0042127)	5.58	1.19e-06	0.000146
negative regulation of cellular protein metabolic process (GO:0032269)	5.56	0.00018	0.00995
regulation of phosphate metabolic process (GO:0019220)	5.51	3.49e-07	4.93e-05
regulation of phosphorus metabolic process (GO:0051174)	5.5	3.52e-07	4.91e-05
localization of cell (GO:0051674)	5.48	0.000197	0.0106
cell motility (GO:0048870)	5.48	0.000197	0.0106
positive regulation of nitrogen compound metabolic process (GO:0051173)	5.44	6.46e-14	1.03e-09
cell death (GO:0008219)	5.44	0.000205	0.011
regulation of protein modification process (GO:0031399)	5.34	4.82e-07	6.51e-05
regulation of cellular protein metabolic process (GO:0032268)	5.33	2.56e-10	1.63e-07
positive regulation of macromolecule biosynthetic process (GO:0010557)	5.19	6.59e-07	8.53e-05
regulation of molecular function (GO:0065009)	5.19	1.06e-11	1.54e-08
positive regulation of macromolecule metabolic process (GO:0010604)	5.16	1.88e-13	1.5e-09
locomotion (GO:0040011)	5.11	9.88e-05	0.00627
cellular response to chemical stimulus (GO:0070887)	5.11	8.79e-11	7.78e-08
response to external stimulus (GO:0009605)	5.11	1.18e-08	3.19e-06
phosphate-containing compound metabolic process (GO:0006796)	5.06	2.29e-07	3.51e-05
negative regulation of response to stimulus (GO:0048585)	5.06	1.05e-05	0.000947
positive regulation of response to stimulus (GO:0048584)	5.05	1.38e-08	3.55e-06
positive regulation of immune system process (GO:0002684)	5.03	0.000331	0.0158
regulation of protein metabolic process (GO:0051246)	5.01	6.85e-10	3.52e-07
phosphorus metabolic process (GO:0006793)	5	2.66e-07	3.92e-05
response to organic substance (GO:0010033)	4.96	1.45e-10	1.1e-07
negative regulation of molecular function (GO:0044092)	4.96	0.000361	0.017
positive regulation of cellular biosynthetic process (GO:0031328)	4.96	1.08e-06	0.000137
positive regulation of cellular metabolic process (GO:0031325)	4.93	3.85e-12	7.66e-09
regulation of cell death (GO:0010941)	4.91	1.36e-05	0.00116
positive regulation of biosynthetic process (GO:0009891)	4.88	1.28e-06	0.000154
regulation of apoptotic process (GO:0042981)	4.83	4.88e-05	0.00353
regulation of programmed cell death (GO:0043067)	4.77	5.39e-05	0.00383
regulation of protein localization (GO:0032880)	4.77	0.00128	0.0462
positive regulation of metabolic process (GO:0009893)	4.75	1.02e-12	2.72e-09
cell activation (GO:0001775)	4.71	0.00135	0.0483
cell development (GO:0048468)	4.62	6.88e-05	0.00467
anatomical structure morphogenesis (GO:0009653)	4.6	2.41e-06	0.00027
proteolysis (GO:0006508)	4.56	0.000596	0.0252
regulation of hydrolase activity (GO:0051336)	4.53	0.000627	0.0263
regulation of immune system process (GO:0002682)	4.47	9.04e-05	0.00588
regulation of transcription by RNA polymerase II (GO:0006357)	4.45	3.41e-06	0.000355
regulation of transport (GO:0051049)	4.42	3.41e-05	0.00259
multi-organism process (GO:0051704)	4.4	8.97e-08	1.61e-05
response to other organism (GO:0051707)	4.39	0.000752	0.0305
response to external biotic stimulus (GO:0043207)	4.38	0.000758	0.0305
cell surface receptor signaling pathway (GO:0007166)	4.37	1.27e-06	0.000155
movement of cell or subcellular component (GO:0006928)	4.32	0.000315	0.0152
response to biotic stimulus (GO:0009607)	4.31	0.000843	0.0332
positive regulation of multicellular organismal process (GO:0051240)	4.24	0.000135	0.00806
nervous system development (GO:0007399)	4.22	5.97e-06	0.000594
regulation of RNA metabolic process (GO:0051252)	4.16	5.47e-10	2.9e-07
gene expression (GO:0010467)	4.12	6.29e-05	0.00432
regulation of cell differentiation (GO:0045595)	4.08	0.000182	0.01
regulation of transcription, DNA-templated (GO:0006355)	4.08	1.7e-08	4.17e-06
cellular protein modification process (GO:0006464)	4.06	2.63e-07	3.95e-05
protein modification process (GO:0036211)	4.06	2.63e-07	3.92e-05
nucleic acid metabolic process (GO:0090304)	4	2.93e-05	0.00231
regulation of nucleic acid-templated transcription (GO:1903506)	4	2.27e-08	5.1e-06
regulation of RNA biosynthetic process (GO:2001141)	4	2.32e-08	5.14e-06
RNA metabolic process (GO:0016070)	3.95	0.000579	0.0249
response to stress (GO:0006950)	3.93	3.05e-08	6.39e-06
regulation of nucleobase-containing compound metabolic process (GO:0019219)	3.9	1.71e-09	6.8e-07
animal organ development (GO:0048513)	3.89	4.62e-07	6.29e-05
negative regulation of nitrogen compound metabolic process (GO:0051172)	3.82	4.57e-05	0.00334
macromolecule modification (GO:0043412)	3.79	6.59e-07	8.6e-05
macromolecule biosynthetic process (GO:0009059)	3.77	0.000788	0.0314
tissue development (GO:0009888)	3.75	0.000809	0.0319
regulation of gene expression (GO:0010468)	3.72	7.79e-10	3.65e-07
regulation of signal transduction (GO:0009966)	3.72	2.69e-06	0.000294
response to chemical (GO:0042221)	3.71	8.22e-10	3.74e-07
regulation of multicellular organismal process (GO:0051239)	3.67	3.15e-06	0.000335
regulation of cellular component organization (GO:0051128)	3.63	7.35e-05	0.00492
regulation of cellular macromolecule biosynthetic process (GO:2000112)	3.61	1.11e-07	1.89e-05
system development (GO:0048731)	3.57	8.09e-09	2.48e-06
negative regulation of cellular metabolic process (GO:0031324)	3.52	9.59e-05	0.00616
regulation of developmental process (GO:0050793)	3.5	0.000103	0.00647
regulation of macromolecule biosynthetic process (GO:0010556)	3.49	1.88e-07	2.96e-05
negative regulation of macromolecule metabolic process (GO:0010605)	3.4	0.000133	0.00797
negative regulation of metabolic process (GO:0009892)	3.38	5.75e-05	0.00396
cellular protein metabolic process (GO:0044267)	3.38	3.01e-06	0.000324
regulation of cellular biosynthetic process (GO:0031326)	3.37	3.18e-07	4.6e-05
regulation of cell communication (GO:0010646)	3.31	1.09e-05	0.000979
regulation of biosynthetic process (GO:0009889)	3.3	4.2e-07	5.82e-05
multicellular organism development (GO:0007275)	3.29	7.48e-09	2.38e-06
cellular macromolecule metabolic process (GO:0044260)	3.29	7.73e-09	2.41e-06
regulation of response to stimulus (GO:0048583)	3.27	4.88e-07	6.53e-05
nucleobase-containing compound metabolic process (GO:0006139)	3.27	0.000189	0.0104
regulation of signaling (GO:0023051)	3.27	1.25e-05	0.00108
immune system process (GO:0002376)	3.27	0.000191	0.0104
regulation of localization (GO:0032879)	3.27	0.000191	0.0104
positive regulation of cellular process (GO:0048522)	3.18	3.03e-09	1.05e-06
regulation of nitrogen compound metabolic process (GO:0051171)	3.13	7.16e-10	3.56e-07
protein metabolic process (GO:0019538)	3.1	3.2e-06	0.000337
macromolecule metabolic process (GO:0043170)	3.1	1.13e-10	9.5e-08
heterocycle metabolic process (GO:0046483)	3.08	0.000329	0.0158
organic cyclic compound metabolic process (GO:1901360)	3.07	0.000151	0.00876
anatomical structure development (GO:0048856)	3.06	2.9e-08	6.24e-06
regulation of biological quality (GO:0065008)	3.05	1.13e-05	0.00101
regulation of primary metabolic process (GO:0080090)	3.03	1.37e-09	5.58e-07
cellular aromatic compound metabolic process (GO:0006725)	3.03	0.000377	0.0176
developmental process (GO:0032502)	2.97	1.13e-08	3.11e-06
regulation of macromolecule metabolic process (GO:0060255)	2.97	2.11e-09	8e-07
negative regulation of cellular process (GO:0048523)	2.96	2.2e-06	0.000254
regulation of cellular metabolic process (GO:0031323)	2.93	2.76e-09	9.75e-07
cellular nitrogen compound metabolic process (GO:0034641)	2.9	0.00026	0.0132
cellular developmental process (GO:0048869)	2.84	0.00015	0.00874
positive regulation of biological process (GO:0048518)	2.8	3.48e-08	7.2e-06
signal transduction (GO:0007165)	2.76	6.01e-06	0.000595
nitrogen compound metabolic process (GO:0006807)	2.74	1.77e-09	6.88e-07
regulation of metabolic process (GO:0019222)	2.73	1.23e-08	3.27e-06
cell communication (GO:0007154)	2.69	3.12e-06	0.000333
cell differentiation (GO:0030154)	2.68	0.00055	0.0238
negative regulation of biological process (GO:0048519)	2.64	1.17e-05	0.00104
signaling (GO:0023052)	2.59	1.51e-05	0.00127
cellular response to stimulus (GO:0051716)	2.58	1.67e-07	2.69e-05
primary metabolic process (GO:0044238)	2.57	7.27e-09	2.36e-06
organonitrogen compound metabolic process (GO:1901564)	2.51	5.53e-05	0.00388
organic substance metabolic process (GO:0071704)	2.45	2.12e-08	4.83e-06
cellular metabolic process (GO:0044237)	2.4	1.69e-07	2.7e-05
multicellular organismal process (GO:0032501)	2.38	2.71e-06	0.000293
metabolic process (GO:0008152)	2.28	9.62e-08	1.7e-05
response to stimulus (GO:0050896)	2.25	1.35e-07	2.19e-05
cellular component organization or biogenesis (GO:0071840)	2.15	0.00105	0.0392
regulation of cellular process (GO:0050794)	1.81	5.53e-06	0.000554
regulation of biological process (GO:0050789)	1.7	1.77e-05	0.00146
biological regulation (GO:0065007)	1.67	3.66e-06	0.000379

## Sheet: Table S7
GO biological process complete	Fold Enrichment	P-value	FDR
endodermal cell fate determination (GO:0007493)	30.71	0.00571	0.0317
negative regulation of cell-cell adhesion mediated by integrin (GO:0033633)	30.71	0.00571	0.0317
primitive erythrocyte differentiation (GO:0060319)	30.71	0.00571	0.0317
abducens nerve formation (GO:0021599)	30.71	0.00571	0.0317
abducens nerve morphogenesis (GO:0021598)	30.71	0.00571	0.0317
abducens nerve development (GO:0021560)	30.71	0.00571	0.0317
regulation of angiotensin-activated signaling pathway (GO:0110061)	30.71	0.00571	0.0316
hepatic immune response (GO:0002384)	30.71	0.00571	0.0316
negative regulation of SREBP signaling pathway (GO:2000639)	30.71	0.00571	0.0316
positive regulation of male mating behavior (GO:1902437)	30.71	0.00571	0.0316
regulation of male mating behavior (GO:1902435)	30.71	0.00571	0.0316
positive regulation of transforming growth factor beta3 production (GO:0032916)	30.71	0.00571	0.0316
negative regulation of mast cell cytokine production (GO:0032764)	30.71	0.00571	0.0316
positive regulation of connective tissue growth factor production (GO:0032723)	30.71	0.00571	0.0316
regulation of connective tissue growth factor production (GO:0032643)	30.71	0.00571	0.0316
oncogene-induced cell senescence (GO:0090402)	30.71	0.00571	0.0315
negative regulation of vascular smooth muscle cell differentiation involved in phenotypic switching (GO:1905931)	30.71	0.00571	0.0315
negative regulation of cell differentiation involved in phenotypic switching (GO:1905916)	30.71	0.00571	0.0315
positive regulation of macrophage apoptotic process (GO:2000111)	30.71	0.000582	0.00428
response to ultrasound (GO:1990478)	30.71	0.00571	0.0315
vitamin D receptor signaling pathway (GO:0070561)	30.71	0.000582	0.00428
inactivation of MAPKK activity (GO:0051389)	30.71	0.00571	0.0315
G2 phase (GO:0051319)	30.71	0.000582	0.00428
protein localization to actomyosin contractile ring (GO:1990179)	30.71	0.00571	0.0315
intrinsic apoptotic signaling pathway in response to hypoxia (GO:1990144)	30.71	0.00571	0.0315
positive regulation of monocyte aggregation (GO:1900625)	30.71	0.000582	0.00427
regulation of monocyte aggregation (GO:1900623)	30.71	0.000582	0.00427
senescence-associated heterochromatin focus assembly (GO:0035986)	30.71	0.000582	0.00427
negative regulation of vascular associated smooth muscle cell apoptotic process (GO:1905460)	30.71	0.00571	0.0315
re-entry into mitotic cell cycle (GO:0000320)	30.71	0.00571	0.0315
CD8-positive, alpha-beta T cell lineage commitment (GO:0043375)	30.71	0.00571	0.0314
positive regulation of connective tissue replacement (GO:1905205)	30.71	0.000582	0.00427
negative regulation of myofibroblast differentiation (GO:1904761)	30.71	0.000582	0.00427
regulation of myofibroblast differentiation (GO:1904760)	30.71	6.2e-05	0.000566
negative regulation of RNA interference (GO:1900369)	30.71	0.00571	0.0314
negative regulation of cardiac muscle tissue regeneration (GO:1905179)	30.71	0.00571	0.0314
regulation of cardiac muscle tissue regeneration (GO:1905178)	30.71	0.00571	0.0314
fibroblast growth factor receptor signaling pathway involved in orbitofrontal cortex development (GO:0035607)	30.71	0.00571	0.0314
negative regulation of phenotypic switching (GO:1900240)	30.71	0.00571	0.0314
mitotic G2 phase (GO:0000085)	30.71	0.000582	0.00426
septin ring organization (GO:0031106)	30.71	0.00571	0.0314
histone H3-T11 phosphorylation (GO:0035407)	30.71	0.00571	0.0314
protein localization to mitotic actomyosin contractile ring (GO:1904498)	30.71	0.00571	0.0314
response to methamphetamine hydrochloride (GO:1904313)	30.71	0.00571	0.0313
endothelial tube lumen extension (GO:0097498)	30.71	0.00571	0.0313
endocardial cushion cell differentiation (GO:0061443)	30.71	0.00571	0.0313
positive regulation of wound healing, spreading of epidermal cells (GO:1903691)	30.71	0.00571	0.0313
leading edge cell differentiation (GO:0035026)	30.71	0.00571	0.0313
muscle hyperplasia (GO:0014900)	30.71	0.00571	0.0313
protein localization to cell division site (GO:0072741)	30.71	0.00571	0.0313
tertiary branching involved in mammary gland duct morphogenesis (GO:0060748)	30.71	0.000582	0.00426
smooth muscle hyperplasia (GO:0014806)	30.71	0.00571	0.0313
lung smooth muscle development (GO:0061145)	30.71	0.00571	0.0313
negative regulation of cell proliferation involved in heart valve morphogenesis (GO:0003252)	30.71	0.00571	0.0312
regulation of cell proliferation involved in heart valve morphogenesis (GO:0003250)	30.71	0.000582	0.00426
negative regulation of muscle hyperplasia (GO:0014740)	30.71	0.00571	0.0312
lymphocyte migration into lymph node (GO:0097022)	30.71	0.00571	0.0312
forebrain astrocyte development (GO:0021897)	30.71	0.00571	0.0312
forebrain astrocyte differentiation (GO:0021896)	30.71	0.00571	0.0312
positive regulation of oxidative stress-induced neuron intrinsic apoptotic signaling pathway (GO:1903378)	30.71	0.00571	0.0312
endodermal digestive tract morphogenesis (GO:0061031)	30.71	0.00571	0.0312
coronary vein morphogenesis (GO:0003169)	30.71	0.00571	0.0312
bronchus cartilage development (GO:0060532)	30.71	0.00571	0.0312
endodermal cell fate specification (GO:0001714)	25.59	1.21e-05	0.000128
positive regulation of transcription from RNA polymerase II promoter in response to hypoxia (GO:0061419)	25.59	1.21e-05	0.000128
mammary gland branching involved in pregnancy (GO:0060745)	25.59	1.21e-05	0.000128
actomyosin contractile ring assembly (GO:0000915)	24.57	0.000109	0.00094
assembly of actomyosin apparatus involved in cytokinesis (GO:0000912)	24.57	0.000109	0.00094
orbitofrontal cortex development (GO:0021769)	23.03	0.000994	0.00693
negative regulation of chondrocyte proliferation (GO:1902731)	23.03	0.000994	0.00692
neuropilin signaling pathway (GO:0038189)	23.03	0.000994	0.00692
negative regulation of long-chain fatty acid import into cell (GO:0140213)	23.03	0.000994	0.00692
regulation of Golgi inheritance (GO:0090170)	23.03	0.000994	0.00691
lens fiber cell apoptotic process (GO:1990086)	23.03	0.000994	0.00691
regulation of connective tissue replacement (GO:1905203)	23.03	0.000994	0.00691
positive regulation of cardiac epithelial to mesenchymal transition (GO:0062043)	23.03	2.33e-06	2.8e-05
negative regulation of long-chain fatty acid import across plasma membrane (GO:0010748)	23.03	0.000994	0.00691
regulation of long-chain fatty acid import across plasma membrane (GO:0010746)	23.03	0.000994	0.0069
regulation of lung blood pressure (GO:0014916)	23.03	0.000994	0.0069
prostate gland morphogenetic growth (GO:0060737)	23.03	0.000994	0.0069
pancreas morphogenesis (GO:0061113)	23.03	0.000994	0.00689
protein localization to cell cortex (GO:0072697)	23.03	0.000994	0.00689
prostate gland growth (GO:0060736)	22.33	5.22e-08	8.08e-07
positive regulation of oxidative stress-induced neuron death (GO:1903223)	21.93	2.03e-05	0.000204
miRNA loading onto RISC involved in gene silencing by miRNA (GO:0035280)	21.93	2.03e-05	0.000203
aorta smooth muscle tissue morphogenesis (GO:0060414)	20.47	0.00932	0.0473
negative regulation of transcription involved in G1/S transition of mitotic cell cycle (GO:0071930)	20.47	0.00932	0.0473
protein localization to actin cytoskeleton (GO:1903119)	20.47	0.00932	0.0473
B-1 B cell homeostasis (GO:0001922)	20.47	0.00932	0.0473
regulation of interleukin-4 biosynthetic process (GO:0045402)	20.47	0.00932	0.0473
ureter smooth muscle cell differentiation (GO:0072193)	20.47	0.00932	0.0473
ureter smooth muscle development (GO:0072191)	20.47	0.00932	0.0472
regulation of SREBP signaling pathway (GO:2000638)	20.47	0.00932	0.0472
regulation of cytokinetic process (GO:0032954)	20.47	0.00932	0.0472
negative regulation of histone H4-K16 acetylation (GO:2000619)	20.47	0.00932	0.0472
olfactory placode morphogenesis (GO:0071699)	20.47	0.00932	0.0472
olfactory placode development (GO:0071698)	20.47	0.00932	0.0472
positive regulation of attachment of mitotic spindle microtubules to kinetochore (GO:1902425)	20.47	0.00932	0.0472
regulation of attachment of mitotic spindle microtubules to kinetochore (GO:1902423)	20.47	0.00932	0.0471
T-helper 1 cell lineage commitment (GO:0002296)	20.47	0.00932	0.0471
xenobiotic transport across blood-brain barrier (GO:1990962)	20.47	0.00932	0.0471
wound healing involved in inflammatory response (GO:0002246)	20.47	0.000177	0.00146
nephrogenic mesenchyme development (GO:0072076)	20.47	0.00932	0.0471
renal vesicle induction (GO:0072034)	20.47	0.00932	0.0471
actomyosin contractile ring organization (GO:0044837)	20.47	0.000177	0.00146
Bergmann glial cell differentiation (GO:0060020)	20.47	3.78e-06	4.39e-05
positive regulation of cell proliferation by VEGF-activated platelet derived growth factor receptor signaling pathway (GO:0038091)	20.47	0.00932	0.0471
VEGF-activated platelet-derived growth factor receptor signaling pathway (GO:0038086)	20.47	0.00932	0.0471
apoptotic process involved in embryonic digit morphogenesis (GO:1902263)	20.47	0.00932	0.047
mitochondrial depolarization (GO:0051882)	20.47	0.00932	0.047
regulation of Schwann cell differentiation (GO:0014038)	20.47	0.00932	0.047
ovarian cumulus expansion (GO:0001550)	20.47	0.00932	0.047
negative regulation of catalytic activity in other organism involved in symbiotic interaction (GO:0052199)	20.47	0.00932	0.047
regulation of vascular smooth muscle cell differentiation involved in phenotypic switching (GO:1905930)	20.47	0.00932	0.047
regulation of cell differentiation involved in phenotypic switching (GO:1905915)	20.47	0.00932	0.0469
regulation of platelet-derived growth factor production (GO:0090361)	20.47	0.00932	0.0469
negative regulation of cell proliferation involved in heart morphogenesis (GO:2000137)	20.47	0.00932	0.0469
fibroblast apoptotic process (GO:0044346)	20.47	0.00932	0.0469
actin filament branching (GO:0090135)	20.47	0.00932	0.0469
negative regulation of synaptic transmission, dopaminergic (GO:0032227)	20.47	0.00932	0.0469
negative regulation of thrombin-activated receptor signaling pathway (GO:0070495)	20.47	0.00932	0.0469
regulation of thrombin-activated receptor signaling pathway (GO:0070494)	20.47	0.00932	0.0468
cellular response to trichostatin A (GO:0035984)	20.47	0.00932	0.0468
response to trichostatin A (GO:0035983)	20.47	0.00932	0.0468
positive regulation of sulfur metabolic process (GO:0051176)	20.47	0.00932	0.0468
renal water absorption (GO:0070295)	20.47	0.00932	0.0468
PMA-inducible membrane protein ectodomain proteolysis (GO:0051088)	20.47	0.00932	0.0468
olfactory placode formation (GO:0030910)	20.47	0.00932	0.0468
fused antrum stage (GO:0048165)	20.47	0.00932	0.0467
positive regulation of TRAIL-activated apoptotic signaling pathway (GO:1903984)	20.47	0.00932	0.0467
outer ear morphogenesis (GO:0042473)	20.47	3.78e-06	4.39e-05
regulation of cardiac epithelial to mesenchymal transition (GO:0062042)	20.47	3.78e-06	4.38e-05
negative stranded viral RNA replication (GO:0039689)	20.47	0.00932	0.0467
cardiac vascular smooth muscle cell development (GO:0060948)	20.47	0.00932	0.0467
cardiac vascular smooth muscle cell differentiation (GO:0060947)	20.47	0.000177	0.00146
cellular response to actinomycin D (GO:0072717)	20.47	0.00932	0.0467
prostate gland stromal morphogenesis (GO:0060741)	20.47	0.00932	0.0467
positive regulation of dermatome development (GO:0061184)	20.47	0.00932	0.0467
negative regulation of tau-protein kinase activity (GO:1902948)	20.47	0.00932	0.0466
regulation of muscle hyperplasia (GO:0014738)	20.47	0.00932	0.0466
regulation of muscle atrophy (GO:0014735)	20.47	0.00932	0.0466
ventricular zone neuroblast division (GO:0021847)	20.47	0.00932	0.0466
mitral valve formation (GO:0003192)	20.47	0.00932	0.0466
prostate epithelial cord elongation (GO:0060523)	20.47	0.00932	0.0466
negative regulation of posttranscriptional gene silencing (GO:0060149)	19.87	3.73e-10	7.53e-09
negative regulation of gene silencing by RNA (GO:0060967)	19.87	3.73e-10	7.52e-09
alpha-beta T cell lineage commitment (GO:0002363)	19.74	1.61e-08	2.69e-07
natural killer cell differentiation (GO:0001779)	19.54	7.07e-07	9.26e-06
DNA damage induced protein phosphorylation (GO:0006975)	19.19	3.21e-05	0.000312
negative regulation of vascular smooth muscle cell differentiation (GO:1905064)	19.19	3.21e-05	0.000312
T-helper cell lineage commitment (GO:0002295)	18.43	5.88e-06	6.6e-05
connective tissue replacement involved in inflammatory response wound healing (GO:0002248)	18.43	0.00155	0.0103
cellular response to heparin (GO:0071504)	18.43	0.00155	0.0103
regulation of mast cell cytokine production (GO:0032763)	18.43	0.00155	0.0103
apolipoprotein A-I-mediated signaling pathway (GO:0038027)	18.43	0.00155	0.0103
positive regulation of deoxyribonuclease activity (GO:0032077)	18.43	0.00155	0.0103
positive regulation of epithelial to mesenchymal transition involved in endocardial cushion formation (GO:1905007)	18.43	0.00155	0.0103
connective tissue replacement (GO:0097709)	18.43	0.00155	0.0103
negative regulation of vitamin D biosynthetic process (GO:0010957)	18.43	0.00155	0.0103
positive regulation of production of miRNAs involved in gene silencing by miRNA (GO:1903800)	18.43	5.88e-06	6.6e-05
negative regulation of gene silencing by miRNA (GO:0060965)	18.43	2.5e-08	4.07e-07
skeletal muscle satellite cell maintenance involved in skeletal muscle regeneration (GO:0014834)	18.43	0.00155	0.0103
atrial septum primum morphogenesis (GO:0003289)	18.43	0.00155	0.0103
glial cell apoptotic process (GO:0034349)	18.43	0.00155	0.0103
lymphocyte migration into lymphoid organs (GO:0097021)	18.43	0.00155	0.0103
caveolin-mediated endocytosis (GO:0072584)	18.43	0.00155	0.0102
tricuspid valve morphogenesis (GO:0003186)	18.43	0.00155	0.0102
mitral valve morphogenesis (GO:0003183)	18.43	5.88e-06	6.59e-05
mammary gland epithelial cell proliferation (GO:0033598)	17.91	1.09e-06	1.39e-05
CD4-positive, alpha-beta T cell lineage commitment (GO:0043373)	17.91	1.09e-06	1.39e-05
trachea formation (GO:0060440)	17.55	0.000271	0.00216
SMAD protein complex assembly (GO:0007183)	17.55	0.000271	0.00216
inflammatory response to wounding (GO:0090594)	17.55	0.000271	0.00216
pre-miRNA processing (GO:0031054)	17.55	2.03e-07	2.93e-06
CD4-positive or CD8-positive, alpha-beta T cell lineage commitment (GO:0043369)	17.27	3.8e-08	6.01e-07
interleukin-9-mediated signaling pathway (GO:0038113)	17.06	4.86e-05	0.000456
small RNA loading onto RISC (GO:0070922)	17.06	4.86e-05	0.000456
cellular response to interleukin-9 (GO:0071355)	17.06	4.86e-05	0.000456
Peyer's patch development (GO:0048541)	17.06	4.86e-05	0.000455
mucosal-associated lymphoid tissue development (GO:0048537)	17.06	4.86e-05	0.000455
regulation of vascular associated smooth muscle cell apoptotic process (GO:1905459)	17.06	4.86e-05	0.000455
regulation of vitamin D biosynthetic process (GO:0060556)	17.06	4.86e-05	0.000455
negative regulation of production of miRNAs involved in gene silencing by miRNA (GO:1903799)	16.75	8.85e-06	9.59e-05
mitral valve development (GO:0003174)	16.75	8.85e-06	9.58e-05
replicative senescence (GO:0090399)	16.54	1.63e-06	2.03e-05
aortic valve morphogenesis (GO:0003180)	16.45	1.74e-12	4.52e-11
interleukin-6-mediated signaling pathway (GO:0070102)	16.26	5.66e-08	8.69e-07
regulation of production of small RNA involved in gene silencing by RNA (GO:0070920)	16.09	2e-09	3.74e-08
regulation of germinal center formation (GO:0002634)	15.35	0.000396	0.00306
negative regulation of vitamin metabolic process (GO:0046137)	15.35	0.00228	0.0144
negative regulation of cell adhesion mediated by integrin (GO:0033629)	15.35	1.29e-05	0.000136
germinal center formation (GO:0002467)	15.35	0.000396	0.00306
regulation of mesenchymal stem cell differentiation (GO:2000739)	15.35	0.00228	0.0144
T cell lineage commitment (GO:0002360)	15.35	2.91e-09	5.36e-08
positive regulation of miRNA metabolic process (GO:2000630)	15.35	0.00228	0.0144
regulation of histone H4-K16 acetylation (GO:2000618)	15.35	0.00228	0.0143
regulation of transforming growth factor beta2 production (GO:0032909)	15.35	0.000396	0.00306
response to heparin (GO:0071503)	15.35	0.00228	0.0143
positive regulation of cell proliferation involved in kidney development (GO:1901724)	15.35	0.000396	0.00306
antral ovarian follicle growth (GO:0001547)	15.35	0.00228	0.0143
regulation of interleukin-10 biosynthetic process (GO:0045074)	15.35	0.00228	0.0143
stress-induced premature senescence (GO:0090400)	15.35	0.000396	0.00306
regulation of long-chain fatty acid import into cell (GO:0140212)	15.35	0.00228	0.0143
regulation of microvillus assembly (GO:0032534)	15.35	0.00228	0.0143
negative regulation of histone H4 acetylation (GO:0090241)	15.35	0.00228	0.0143
regulation of NK T cell differentiation (GO:0051136)	15.35	0.00228	0.0143
response to UV-A (GO:0070141)	15.35	0.00228	0.0143
negative regulation of mitochondrial membrane permeability (GO:0035795)	15.35	0.00228	0.0143
regulation of epithelial to mesenchymal transition involved in endocardial cushion formation (GO:1905005)	15.35	0.00228	0.0143
positive regulation of microtubule binding (GO:1904528)	15.35	0.00228	0.0143
pri-miRNA transcription by RNA polymerase II (GO:0061614)	15.35	0.000396	0.00306
regulation of wound healing, spreading of epidermal cells (GO:1903689)	15.35	0.00228	0.0143
RNA secondary structure unwinding (GO:0010501)	15.35	0.000396	0.00305
pancreatic A cell differentiation (GO:0003310)	15.35	0.00228	0.0143
septum primum development (GO:0003284)	15.35	0.00228	0.0143
epithelial-mesenchymal cell signaling (GO:0060684)	15.35	0.00228	0.0143
regulation of oxidative stress-induced neuron intrinsic apoptotic signaling pathway (GO:1903376)	15.35	0.000396	0.00305
atrioventricular valve formation (GO:0003190)	15.35	0.000396	0.00305
aortic valve development (GO:0003176)	15.35	7.09e-13	1.9e-11
tricuspid valve development (GO:0003175)	15.35	0.00228	0.0143
endocardium morphogenesis (GO:0003160)	15.35	0.00228	0.0143
T-helper 17 cell lineage commitment (GO:0072540)	15.35	0.00228	0.0142
prostate epithelial cord arborization involved in prostate glandular acinus morphogenesis (GO:0060527)	15.35	0.00228	0.0142
prostate glandular acinus morphogenesis (GO:0060526)	15.35	0.00228	0.0142
foregut morphogenesis (GO:0007440)	15.35	7.1e-05	0.00064
response to interleukin-9 (GO:0071104)	15.35	7.1e-05	0.00064
positive regulation of fatty acid beta-oxidation (GO:0032000)	15.35	7.1e-05	0.000639
regulation of production of miRNAs involved in gene silencing by miRNA (GO:1903798)	15.35	1.55e-08	2.59e-07
response to laminar fluid shear stress (GO:0034616)	15.35	2.38e-06	2.86e-05
negative regulation of muscle adaptation (GO:0014745)	15.35	7.1e-05	0.000639
heart valve morphogenesis (GO:0003179)	14.76	4.75e-19	2.05e-17
positive regulation of mesenchymal cell proliferation (GO:0002053)	14.74	7.9e-10	1.55e-08
G1 phase (GO:0051318)	14.62	2.22e-08	3.63e-07
mitotic G1 phase (GO:0000080)	14.62	2.22e-08	3.63e-07
endodermal cell fate commitment (GO:0001711)	14.17	1.84e-05	0.000188
positive regulation of cardiac muscle cell proliferation (GO:0060045)	14.17	1.12e-09	2.16e-08
regulation of attachment of spindle microtubules to kinetochore (GO:0051988)	14.17	1.84e-05	0.000188
negative regulation of cell aging (GO:0090344)	14.17	1.12e-09	2.16e-08
regulation of vitamin metabolic process (GO:0030656)	14.17	1.84e-05	0.000187
atrioventricular valve morphogenesis (GO:0003181)	14.07	5.93e-09	1.04e-07
regulation of cell-cell adhesion mediated by integrin (GO:0033632)	13.96	0.000101	0.000878
histone H4 deacetylation (GO:0070933)	13.96	0.000101	0.000878
anoikis (GO:0043276)	13.96	0.000101	0.000877
Notch signaling involved in heart development (GO:0061314)	13.96	0.000101	0.000877
miRNA metabolic process (GO:0010586)	13.96	3.14e-08	5e-07
prostate glandular acinus development (GO:0060525)	13.96	0.000101	0.000876
negative regulation of cellular senescence (GO:2000773)	13.82	1.67e-07	2.42e-06
production of miRNAs involved in gene silencing by miRNA (GO:0035196)	13.77	2.99e-10	6.11e-09
positive regulation of myeloid cell apoptotic process (GO:0033034)	13.65	0.000558	0.00414
collateral sprouting (GO:0048668)	13.65	0.000558	0.00414
embryonic foregut morphogenesis (GO:0048617)	13.65	0.000558	0.00414
endocardial cell differentiation (GO:0060956)	13.65	0.000558	0.00413
cardiac neural crest cell development involved in heart development (GO:0061308)	13.65	0.000558	0.00413
cardiac neural crest cell differentiation involved in heart development (GO:0061307)	13.65	0.000558	0.00413
cardiac endothelial cell differentiation (GO:0003348)	13.65	0.000558	0.00413
regulation of pri-miRNA transcription by RNA polymerase II (GO:1902893)	13.48	1.48e-13	4.2e-12
positive regulation of glycogen biosynthetic process (GO:0045725)	13.43	4.75e-06	5.42e-05
atrial septum morphogenesis (GO:0060413)	13.43	4.75e-06	5.42e-05
positive regulation of gene silencing by miRNA (GO:2000637)	13.35	4.37e-08	6.9e-07
positive regulation of pri-miRNA transcription by RNA polymerase II (GO:1902895)	13.31	4.17e-10	8.37e-09
semi-lunar valve development (GO:1905314)	13.28	4.03e-12	1.02e-10
cerebral cortex regionalization (GO:0021796)	13.16	0.00317	0.0193
lung lobe morphogenesis (GO:0060463)	13.16	0.00317	0.0193
lung lobe development (GO:0060462)	13.16	0.00317	0.0193
bud elongation involved in lung branching (GO:0060449)	13.16	0.00317	0.0193
positive regulation of toll-like receptor 3 signaling pathway (GO:0034141)	13.16	0.00317	0.0193
protein insertion into mitochondrial membrane involved in apoptotic signaling pathway (GO:0001844)	13.16	0.00317	0.0193
positive regulation of interleukin-1 biosynthetic process (GO:0045362)	13.16	0.00317	0.0193
regulation of interleukin-1 biosynthetic process (GO:0045360)	13.16	0.00317	0.0193
embryonic retina morphogenesis in camera-type eye (GO:0060059)	13.16	0.00317	0.0192
lacrimal gland development (GO:0032808)	13.16	0.00317	0.0192
luteolysis (GO:0001554)	13.16	0.00317	0.0192
negative regulation of fibroblast apoptotic process (GO:2000270)	13.16	0.00317	0.0192
positive regulation of axon extension involved in axon guidance (GO:0048842)	13.16	0.00317	0.0192
regulation of Cdc42 protein signal transduction (GO:0032489)	13.16	0.00317	0.0192
positive regulation of cell proliferation involved in heart morphogenesis (GO:2000138)	13.16	0.00317	0.0192
negative regulation of translation, ncRNA-mediated (GO:0040033)	13.16	2.56e-05	0.000254
positive regulation of histone H4 acetylation (GO:0090240)	13.16	0.00317	0.0192
regulation of histone H4 acetylation (GO:0090239)	13.16	2.56e-05	0.000254
semicircular canal morphogenesis (GO:0048752)	13.16	0.00317	0.0192
regulation of cortisol biosynthetic process (GO:2000064)	13.16	0.00317	0.0192
embryonic neurocranium morphogenesis (GO:0048702)	13.16	0.00317	0.0192
regulation of aldosterone biosynthetic process (GO:0032347)	13.16	0.00317	0.0192
regulation of aldosterone metabolic process (GO:0032344)	13.16	0.00317	0.0192
foam cell differentiation (GO:0090077)	13.16	0.00317	0.0191
voluntary musculoskeletal movement (GO:0050882)	13.16	0.00317	0.0191
mitotic spindle midzone assembly (GO:0051256)	13.16	0.00317	0.0191
positive regulation of interleukin-1 beta biosynthetic process (GO:0050725)	13.16	0.00317	0.0191
regulation of interleukin-1 beta biosynthetic process (GO:0050722)	13.16	0.00317	0.0191
positive regulation of vascular associated smooth muscle cell apoptotic process (GO:1905461)	13.16	0.00317	0.0191
atrioventricular canal development (GO:0036302)	13.16	0.00317	0.0191
enucleate erythrocyte differentiation (GO:0043353)	13.16	0.00317	0.0191
positive regulation of core promoter binding (GO:1904798)	13.16	0.00317	0.0191
autophagic cell death (GO:0048102)	13.16	0.00317	0.0191
post-embryonic camera-type eye development (GO:0031077)	13.16	0.00317	0.0191
miRNA mediated inhibition of translation (GO:0035278)	13.16	2.56e-05	0.000254
macrophage derived foam cell differentiation (GO:0010742)	13.16	0.00317	0.0191
miRNA catabolic process (GO:0010587)	13.16	0.00317	0.0191
regulation of translation, ncRNA-mediated (GO:0045974)	13.16	2.56e-05	0.000253
negative regulation of smooth muscle cell apoptotic process (GO:0034392)	13.16	0.00317	0.0191
positive regulation of muscle adaptation (GO:0014744)	13.16	0.00317	0.019
negative regulation of pri-miRNA transcription by RNA polymerase II (GO:1902894)	13.16	2.56e-05	0.000253
regulation of calcidiol 1-monooxygenase activity (GO:0060558)	13.16	0.00317	0.019
heart valve development (GO:0003170)	13.09	9.82e-19	4.1e-17
production of small RNA involved in gene silencing by RNA (GO:0070918)	13.03	1.1e-10	2.38e-09
dsRNA processing (GO:0031050)	13.03	1.1e-10	2.37e-09
atrioventricular valve development (GO:0003171)	12.99	1.15e-08	1.96e-07
signal transduction involved in G2 DNA damage checkpoint (GO:0072425)	12.8	0.000139	0.00117
trachea morphogenesis (GO:0060439)	12.8	0.000139	0.00117
positive regulation of posttranscriptional gene silencing (GO:0060148)	12.8	6.02e-08	9.23e-07
positive regulation of protein sumoylation (GO:0033235)	12.8	0.000139	0.00117
negative regulation of B cell apoptotic process (GO:0002903)	12.8	0.000139	0.00117
epithelial cell differentiation involved in prostate gland development (GO:0060742)	12.8	0.000139	0.00117
endothelial tube morphogenesis (GO:0061154)	12.8	0.000139	0.00117
morphogenesis of an endothelium (GO:0003159)	12.8	0.000139	0.00117
estrous cycle (GO:0044849)	12.64	6.52e-06	7.24e-05
positive regulation of glycogen metabolic process (GO:0070875)	12.64	6.52e-06	7.23e-05
positive regulation of cardiac muscle tissue growth (GO:0055023)	12.64	1.51e-10	3.17e-09
branching involved in mammary gland duct morphogenesis (GO:0060444)	12.56	3.17e-07	4.43e-06
prostate gland epithelium morphogenesis (GO:0060740)	12.56	3.17e-07	4.43e-06
cellular senescence (GO:0090398)	12.48	7.85e-10	1.54e-08
negative regulation of cell size (GO:0045792)	12.28	0.000762	0.00547
DNA damage response, signal transduction by p53 class mediator resulting in transcription of p21 class mediator (GO:0006978)	12.28	3.48e-05	0.000337
positive regulation of macrophage differentiation (GO:0045651)	12.28	3.48e-05	0.000337
positive regulation of nitric-oxide synthase biosynthetic process (GO:0051770)	12.28	3.48e-05	0.000336
positive regulation of cell aging (GO:0090343)	12.28	3.48e-05	0.000336
regulation of deoxyribonuclease activity (GO:0032070)	12.28	0.000762	0.00547
chondrocyte proliferation (GO:0035988)	12.28	0.000762	0.00547
negative regulation of DNA damage response, signal transduction by p53 class mediator (GO:0043518)	12.28	3.48e-05	0.000336
myelin maintenance (GO:0043217)	12.28	3.48e-05	0.000336
regulation of cell fate specification (GO:0042659)	12.28	3.48e-05	0.000336
endocrine pancreas development (GO:0031018)	12.28	1.04e-11	2.49e-10
production of siRNA involved in RNA interference (GO:0030422)	12.28	0.000762	0.00546
mitochondrial outer membrane permeabilization (GO:0097345)	12.28	3.48e-05	0.000335
negative regulation of histone acetylation (GO:0035067)	12.28	3.48e-05	0.000335
positive regulation of fatty acid oxidation (GO:0046321)	12.28	3.48e-05	0.000335
positive regulation of heart growth (GO:0060421)	12.12	5.36e-11	1.19e-09
regulation of mesenchymal cell proliferation (GO:0010464)	12.1	1.06e-09	2.06e-08
negative regulation of steroid biosynthetic process (GO:0010894)	12.02	4.28e-07	5.81e-06
atrial septum development (GO:0003283)	12.02	4.28e-07	5.81e-06
negative regulation of anoikis (GO:2000811)	11.94	8.81e-06	9.58e-05
negative regulation of peptidyl-lysine acetylation (GO:2000757)	11.94	8.81e-06	9.57e-05
regulation of fatty acid beta-oxidation (GO:0031998)	11.94	8.81e-06	9.56e-05
positive regulation of cardiac muscle tissue development (GO:0055025)	11.86	3.65e-12	9.25e-11
pathway-restricted SMAD protein phosphorylation (GO:0060389)	11.81	0.000187	0.00154
positive regulation of cellular senescence (GO:2000774)	11.81	0.000187	0.00154
hematopoietic stem cell differentiation (GO:0060218)	11.81	0.000187	0.00154
negative regulation of oligodendrocyte differentiation (GO:0048715)	11.81	0.000187	0.00154
viral RNA genome replication (GO:0039694)	11.81	0.000187	0.00154
regulation of tau-protein kinase activity (GO:1902947)	11.81	0.000187	0.00154
eyelid development in camera-type eye (GO:0061029)	11.81	0.000187	0.00154
heart valve formation (GO:0003188)	11.81	0.000187	0.00154
response to fluid shear stress (GO:0034405)	11.74	1.43e-09	2.72e-08
astrocyte differentiation (GO:0048708)	11.73	1.26e-14	3.93e-13
negative regulation of protein acetylation (GO:1901984)	11.7	2.24e-06	2.7e-05
smooth muscle tissue development (GO:0048745)	11.7	2.24e-06	2.7e-05
lung-associated mesenchyme development (GO:0060484)	11.52	0.00426	0.025
positive regulation of SMAD protein signal transduction (GO:0060391)	11.52	4.66e-05	0.000439
positive regulation of axon guidance (GO:1902669)	11.52	0.00426	0.0249
positive regulation of cell proliferation in bone marrow (GO:0071864)	11.52	0.00426	0.0249
regulation of cell proliferation in bone marrow (GO:0071863)	11.52	0.00426	0.0249
regulation of epithelial cell proliferation involved in lung morphogenesis (GO:2000794)	11.52	0.00426	0.0249
negative regulation of cytoplasmic translation (GO:2000766)	11.52	0.00426	0.0249
positive regulation of CD8-positive, alpha-beta T cell activation (GO:2001187)	11.52	0.00426	0.0249
positive regulation of histone H3-K9 acetylation (GO:2000617)	11.52	0.00426	0.0249
positive regulation of activin receptor signaling pathway (GO:0032927)	11.52	0.00426	0.0249
B cell apoptotic process (GO:0001783)	11.52	0.00426	0.0249
interleukin-21-mediated signaling pathway (GO:0038114)	11.52	0.00426	0.0249
regulation of catecholamine uptake involved in synaptic transmission (GO:0051940)	11.52	0.00426	0.0249
cellular response to laminar fluid shear stress (GO:0071499)	11.52	0.00426	0.0248
cellular response to hydroperoxide (GO:0071447)	11.52	0.00426	0.0248
luteinization (GO:0001553)	11.52	0.00426	0.0248
ovulation from ovarian follicle (GO:0001542)	11.52	0.00426	0.0248
negative regulation of hematopoietic progenitor cell differentiation (GO:1901533)	11.52	0.00426	0.0248
regulation of dopamine uptake involved in synaptic transmission (GO:0051584)	11.52	0.00426	0.0248
regulation of glucocorticoid biosynthetic process (GO:0031946)	11.52	0.00426	0.0248
regulation of fibroblast growth factor production (GO:0090270)	11.52	0.00426	0.0248
cellular response to insulin-like growth factor stimulus (GO:1990314)	11.52	0.00426	0.0248
negative regulation of membrane permeability (GO:1905709)	11.52	0.00426	0.0248
response to nitrosative stress (GO:0051409)	11.52	0.00426	0.0248
cellular response to interleukin-21 (GO:0098757)	11.52	0.00426	0.0247
response to interleukin-21 (GO:0098756)	11.52	0.00426	0.0247
positive regulation of nuclease activity (GO:0032075)	11.52	0.00426	0.0247
regulation of endodeoxyribonuclease activity (GO:0032071)	11.52	0.00426	0.0247
positive regulation of cofactor metabolic process (GO:0051194)	11.52	0.00426	0.0247
negative regulation of membrane protein ectodomain proteolysis (GO:0051045)	11.52	0.00426	0.0247
otic vesicle formation (GO:0030916)	11.52	0.00426	0.0247
regulation of core promoter binding (GO:1904796)	11.52	0.00426	0.0247
DNA damage response, signal transduction resulting in transcription (GO:0042772)	11.52	4.66e-05	0.000439
mitotic spindle elongation (GO:0000022)	11.52	0.00426	0.0247
regulation of hyaluronan biosynthetic process (GO:1900125)	11.52	0.00426	0.0247
positive regulation of necrotic cell death (GO:0010940)	11.52	0.00426	0.0247
positive regulation of IRE1-mediated unfolded protein response (GO:1903896)	11.52	0.00426	0.0246
response to anticoagulant (GO:0061476)	11.52	0.00426	0.0246
lymphatic endothelial cell differentiation (GO:0060836)	11.52	0.00426	0.0246
regulation of smooth muscle cell apoptotic process (GO:0034391)	11.52	5.73e-07	7.58e-06
branch elongation of an epithelium (GO:0060602)	11.52	4.66e-05	0.000438
T-helper 17 cell differentiation (GO:0072539)	11.52	0.00426	0.0246
T-helper 17 type immune response (GO:0072538)	11.52	0.00426	0.0246
trachea cartilage development (GO:0060534)	11.52	0.00426	0.0246
prostate gland morphogenesis (GO:0060512)	11.52	5.73e-07	7.57e-06
cellular response to fluid shear stress (GO:0071498)	11.31	1.17e-05	0.000125
type B pancreatic cell differentiation (GO:0003309)	11.31	1.17e-05	0.000125
prostate gland development (GO:0030850)	11.23	1.28e-10	2.72e-09
positive regulation of interferon-alpha secretion (GO:1902741)	11.17	0.00101	0.00703
regulation of interferon-alpha secretion (GO:1902739)	11.17	0.00101	0.00702
regulation of histone H3-K9 acetylation (GO:2000615)	11.17	0.00101	0.00702
Leydig cell differentiation (GO:0033327)	11.17	0.00101	0.00702
negative regulation of astrocyte differentiation (GO:0048712)	11.17	0.00101	0.00701
embryonic viscerocranium morphogenesis (GO:0048703)	11.17	0.00101	0.00701
negative regulation of hormone biosynthetic process (GO:0032353)	11.17	0.00101	0.00701
regulation of transcription from RNA polymerase II promoter in response to oxidative stress (GO:0043619)	11.17	0.00101	0.007
positive regulation of nitric-oxide synthase activity (GO:0051000)	11.17	2.97e-06	3.5e-05
response to hyperoxia (GO:0055093)	11.17	2.97e-06	3.5e-05
positive regulation of hormone biosynthetic process (GO:0046886)	11.17	0.00101	0.007
endothelial cell activation (GO:0042118)	11.17	0.00101	0.007
neuronal stem cell population maintenance (GO:0097150)	11.17	2.97e-06	3.5e-05
intestinal epithelial cell development (GO:0060576)	11.17	0.00101	0.00699
positive regulation of neuron apoptotic process (GO:0043525)	11.12	2.95e-14	8.92e-13
regulation of cardiac muscle cell proliferation (GO:0060043)	10.97	1.68e-10	3.51e-09
positive regulation of extrinsic apoptotic signaling pathway via death domain receptors (GO:1902043)	10.97	0.000247	0.00199
regulation of keratinocyte migration (GO:0051547)	10.97	0.000247	0.00199
regulation of extracellular matrix assembly (GO:1901201)	10.97	0.000247	0.00199
positive T cell selection (GO:0043368)	10.97	1.94e-07	2.8e-06
regulation of vascular smooth muscle cell differentiation (GO:1905063)	10.97	0.000247	0.00199
negative regulation of anion transmembrane transport (GO:1903960)	10.97	0.000247	0.00199
cardiac muscle hypertrophy in response to stress (GO:0014898)	10.97	0.000247	0.00199
cardiac muscle adaptation (GO:0014887)	10.97	0.000247	0.00199
muscle hypertrophy in response to stress (GO:0003299)	10.97	0.000247	0.00199
endocardium development (GO:0003157)	10.97	0.000247	0.00199
blood vessel remodeling (GO:0001974)	10.9	4.97e-08	7.76e-07
regulation of smooth muscle cell differentiation (GO:0051150)	10.9	4.97e-08	7.75e-07
mammary gland duct morphogenesis (GO:0060603)	10.9	4.97e-08	7.75e-07
dentate gyrus development (GO:0021542)	10.84	6.14e-05	0.000562
positive regulation of mitochondrial membrane permeability involved in apoptotic process (GO:1902110)	10.84	6.14e-05	0.000562
regulation of cell proliferation involved in heart morphogenesis (GO:2000136)	10.84	6.14e-05	0.000561
negative regulation of smooth muscle cell differentiation (GO:0051151)	10.84	6.14e-05	0.000561
positive regulation of vascular smooth muscle cell proliferation (GO:1904707)	10.84	1.28e-08	2.17e-07
regulation of vascular smooth muscle cell proliferation (GO:1904705)	10.84	2.92e-12	7.48e-11
mammary gland epithelial cell differentiation (GO:0060644)	10.84	6.14e-05	0.000561
positive regulation of smooth muscle cell proliferation (GO:0048661)	10.82	3.99e-20	1.81e-18
regulation of polysaccharide biosynthetic process (GO:0032885)	10.79	3.3e-09	6.04e-08
trachea development (GO:0060438)	10.75	1.54e-05	0.00016
regulation of vascular endothelial cell proliferation (GO:1905562)	10.75	1.54e-05	0.00016
mRNA transcription by RNA polymerase II (GO:0042789)	10.75	1.54e-05	0.00016
mammary gland lobule development (GO:0061377)	10.75	1.54e-05	0.00016
signal transduction involved in regulation of gene expression (GO:0023019)	10.75	1.54e-05	0.00016
mammary gland alveolus development (GO:0060749)	10.75	1.54e-05	0.000159
intestinal epithelial cell differentiation (GO:0060575)	10.75	1.54e-05	0.000159
regulation of osteoblast proliferation (GO:0033688)	10.68	3.89e-06	4.51e-05
B cell homeostasis (GO:0001782)	10.68	3.89e-06	4.51e-05
positive regulation of organ growth (GO:0046622)	10.65	1.48e-11	3.49e-10
positive regulation of transcription regulatory region DNA binding (GO:2000679)	10.63	9.91e-07	1.27e-05
axis elongation (GO:0003401)	10.63	9.91e-07	1.27e-05
negative regulation of steroid metabolic process (GO:0045939)	10.63	9.91e-07	1.27e-05
negative regulation of cyclin-dependent protein serine/threonine kinase activity (GO:0045736)	10.59	2.53e-07	3.59e-06
regulation of glycogen biosynthetic process (GO:0005979)	10.59	2.53e-07	3.59e-06
regulation of glucan biosynthetic process (GO:0010962)	10.59	2.53e-07	3.59e-06
positive regulation of neuron death (GO:1901216)	10.55	1.16e-21	5.79e-20
regulation of cell migration involved in sprouting angiogenesis (GO:0090049)	10.51	4.3e-09	7.73e-08
ventricular septum morphogenesis (GO:0060412)	10.49	1.11e-09	2.14e-08
T cell selection (GO:0045058)	10.49	1.11e-09	2.14e-08
positive regulation of epithelial to mesenchymal transition (GO:0010718)	10.45	7.42e-11	1.63e-09
regulation of blood vessel endothelial cell migration (GO:0043535)	10.35	1.15e-19	5.13e-18
regulation of cardiac muscle hypertrophy in response to stress (GO:1903242)	10.24	0.00555	0.0312
lung saccule development (GO:0060430)	10.24	0.00555	0.0311
ER overload response (GO:0006983)	10.24	0.00132	0.00885
regulation of toll-like receptor 3 signaling pathway (GO:0034139)	10.24	0.00555	0.0311
negative regulation of glial cell differentiation (GO:0045686)	10.24	5.05e-06	5.73e-05
negative regulation of osteoblast proliferation (GO:0033689)	10.24	0.00555	0.0311
negative regulation of endothelial cell differentiation (GO:0045602)	10.24	0.00555	0.0311
integrin activation (GO:0033622)	10.24	0.00555	0.0311
mononuclear cell differentiation (GO:1903131)	10.24	7.97e-05	0.000709
regulation of heart morphogenesis (GO:2000826)	10.24	1.44e-09	2.74e-08
regulation of synaptic vesicle clustering (GO:2000807)	10.24	0.00555	0.0311
locomotor rhythm (GO:0045475)	10.24	0.00132	0.00885
regulation of early endosome to late endosome transport (GO:2000641)	10.24	7.97e-05	0.000708
SREBP signaling pathway (GO:0032933)	10.24	0.00555	0.0311
regulation of activin receptor signaling pathway (GO:0032925)	10.24	5.05e-06	5.73e-05
commissural neuron axon guidance (GO:0071679)	10.24	0.00132	0.00884
negative regulation of transforming growth factor beta production (GO:0071635)	10.24	0.00555	0.0311
otic vesicle morphogenesis (GO:0071600)	10.24	0.00555	0.0311
positive regulation of transcription from RNA polymerase II promoter involved in cellular response to chemical stimulus (GO:1901522)	10.24	5.05e-06	5.72e-05
stem cell fate commitment (GO:0048865)	10.24	0.00555	0.031
negative regulation of fatty acid transport (GO:2000192)	10.24	0.00555	0.031
venous blood vessel morphogenesis (GO:0048845)	10.24	0.00555	0.031
negative regulation of histone H3-K9 methylation (GO:0051573)	10.24	0.00132	0.00884
positive regulation of keratinocyte migration (GO:0051549)	10.24	0.00132	0.00884
positive regulation of axon regeneration (GO:0048680)	10.24	0.00555	0.031
positive regulation of protein localization to endosome (GO:1905668)	10.24	0.00132	0.00883
ATF6-mediated unfolded protein response (GO:0036500)	10.24	0.00555	0.031
spindle elongation (GO:0051231)	10.24	0.00555	0.031
regulation of modification of postsynaptic structure (GO:0099159)	10.24	0.00555	0.031
heterochromatin assembly (GO:0031507)	10.24	0.00555	0.031
enteroendocrine cell differentiation (GO:0035883)	10.24	2e-05	0.000201
CD8-positive, alpha-beta T cell differentiation (GO:0043374)	10.24	0.00555	0.031
positive regulation of aspartic-type peptidase activity (GO:1905247)	10.24	0.00555	0.0309
regulation of modification of synaptic structure (GO:1905244)	10.24	0.00132	0.00883
negative regulation of epithelial cell differentiation (GO:0030857)	10.24	1.44e-09	2.74e-08
negative regulation of vascular smooth muscle cell proliferation (GO:1904706)	10.24	7.97e-05	0.000708
positive regulation of metallopeptidase activity (GO:1905050)	10.24	0.00555	0.0309
protein localization to cell-cell junction (GO:0150105)	10.24	0.00132	0.00882
positive regulation of fibroblast migration (GO:0010763)	10.24	0.00132	0.00882
coronary artery morphogenesis (GO:0060982)	10.24	0.00555	0.0309
monocyte differentiation (GO:0030224)	10.24	7.97e-05	0.000707
regulation of cardiac muscle adaptation (GO:0010612)	10.24	0.00555	0.0309
semicircular canal development (GO:0060872)	10.24	0.00555	0.0309
regulation of B cell apoptotic process (GO:0002902)	10.24	7.97e-05	0.000707
pericardium morphogenesis (GO:0003344)	10.24	0.00555	0.0309
negative regulation of calcium ion-dependent exocytosis (GO:0045955)	10.24	0.00555	0.0309
regulation of branching involved in salivary gland morphogenesis (GO:0060693)	10.24	0.00555	0.0309
rostrocaudal neural tube patterning (GO:0021903)	10.24	0.00132	0.00882
cardiac atrium development (GO:0003230)	10.24	2.16e-08	3.54e-07
positive regulation of protein localization to early endosome (GO:1902966)	10.24	0.00555	0.0309
regulation of protein localization to early endosome (GO:1902965)	10.24	0.00555	0.0309
iris morphogenesis (GO:0061072)	10.24	0.00555	0.0308
epithelial to mesenchymal transition involved in endocardial cushion formation (GO:0003198)	10.24	0.00132	0.00881
cellular response to vitamin D (GO:0071305)	10.24	0.000321	0.00253
positive regulation of hormone metabolic process (GO:0032352)	10.24	0.000321	0.00253
negative regulation of cell migration involved in sprouting angiogenesis (GO:0090051)	10.24	0.000321	0.00253
positive regulation of vascular endothelial cell proliferation (GO:1905564)	10.24	0.000321	0.00253
histone phosphorylation (GO:0016572)	10.24	3.28e-07	4.57e-06
positive regulation of G2/M transition of mitotic cell cycle (GO:0010971)	10.24	1.28e-06	1.62e-05
venous blood vessel development (GO:0060841)	10.24	0.000321	0.00253
negative regulation of cyclin-dependent protein kinase activity (GO:1904030)	10.24	3.28e-07	4.57e-06
cell fate commitment involved in formation of primary germ layer (GO:0060795)	10.24	1.28e-06	1.62e-05
negative regulation of androgen receptor signaling pathway (GO:0060766)	10.24	0.000321	0.00252
positive regulation of smooth muscle cell apoptotic process (GO:0034393)	10.24	0.000321	0.00252
cardiac atrium morphogenesis (GO:0003209)	10.24	3.28e-07	4.56e-06
cell aging (GO:0007569)	10.24	2.89e-14	8.78e-13
endocardial cushion development (GO:0003197)	10.24	3.71e-10	7.51e-09
apoptotic process involved in morphogenesis (GO:0060561)	10.24	0.000321	0.00252
mammary gland epithelium development (GO:0061180)	10.06	2.15e-12	5.55e-11
mammary gland morphogenesis (GO:0060443)	10	1.85e-09	3.47e-08
glandular epithelial cell differentiation (GO:0002067)	9.98	7.17e-09	1.25e-07
astrocyte development (GO:0014002)	9.96	2.78e-08	4.5e-07
negative regulation of gene silencing (GO:0060969)	9.96	2.78e-08	4.49e-07
negative regulation of blood vessel endothelial cell migration (GO:0043537)	9.94	1.08e-07	1.62e-06
endocardial cushion morphogenesis (GO:0003203)	9.94	1.08e-07	1.62e-06
regulation of oxidative stress-induced neuron death (GO:1903203)	9.87	1.65e-06	2.04e-05
alpha-beta T cell differentiation involved in immune response (GO:0002293)	9.87	1.65e-06	2.04e-05
alpha-beta T cell activation involved in immune response (GO:0002287)	9.87	1.65e-06	2.03e-05
positive regulation of monooxygenase activity (GO:0032770)	9.87	1.65e-06	2.03e-05
positive regulation of blood vessel endothelial cell migration (GO:0043536)	9.87	1.06e-11	2.55e-10
regulation of transcription involved in G1/S transition of mitotic cell cycle (GO:0000083)	9.87	1.65e-06	2.03e-05
regulation of cell aging (GO:0090342)	9.83	1.59e-10	3.32e-09
regulation of membrane protein ectodomain proteolysis (GO:0051043)	9.83	6.48e-06	7.21e-05
macrophage differentiation (GO:0030225)	9.83	6.48e-06	7.2e-05
neuron apoptotic process (GO:0051402)	9.8	6.13e-10	1.21e-08
regulation of heart growth (GO:0060420)	9.77	2.37e-13	6.63e-12
positive regulation of mitochondrial membrane permeability (GO:0035794)	9.77	2.56e-05	0.000254
regulation of cardiac muscle tissue growth (GO:0055021)	9.72	3.52e-12	8.96e-11
mitochondrial outer membrane permeabilization involved in programmed cell death (GO:1902686)	9.7	0.000102	0.000889
interleukin-7-mediated signaling pathway (GO:0038111)	9.7	0.000102	0.000888
regulation of nitric-oxide synthase biosynthetic process (GO:0051769)	9.7	0.000102	0.000888
platelet formation (GO:0030220)	9.7	0.000102	0.000887
negative regulation of platelet activation (GO:0010544)	9.7	0.000102	0.000887
cardiac septum morphogenesis (GO:0060411)	9.68	2.03e-14	6.27e-13
lipopolysaccharide-mediated signaling pathway (GO:0031663)	9.65	1.38e-07	2.03e-06
positive regulation of morphogenesis of an epithelium (GO:1905332)	9.65	1.38e-07	2.03e-06
ovulation cycle (GO:0042698)	9.63	3.02e-13	8.4e-12
positive regulation of glial cell proliferation (GO:0060252)	9.6	0.000411	0.00316
regulation of glial cell proliferation (GO:0060251)	9.6	5.38e-07	7.17e-06
trophectodermal cell differentiation (GO:0001829)	9.6	0.000411	0.00316
regulation of MHC class II biosynthetic process (GO:0045346)	9.6	0.000411	0.00316
epithelial cell maturation (GO:0002070)	9.6	0.000411	0.00316
positive regulation of intracellular steroid hormone receptor signaling pathway (GO:0033145)	9.6	0.000411	0.00315
regulation of chemokine biosynthetic process (GO:0045073)	9.6	0.000411	0.00315
peptidyl-threonine dephosphorylation (GO:0035970)	9.6	0.000411	0.00315
smooth muscle cell differentiation (GO:0051145)	9.6	5.38e-07	7.17e-06
positive regulation of vascular endothelial growth factor receptor signaling pathway (GO:0030949)	9.6	0.000411	0.00315
regulation of metallopeptidase activity (GO:1905048)	9.6	0.000411	0.00315
regulation of cardiac muscle tissue development (GO:0055024)	9.6	1.74e-15	5.79e-14
regulation of extracellular matrix disassembly (GO:0010715)	9.6	0.000411	0.00315
gene silencing by miRNA (GO:0035195)	9.6	7.81e-10	1.53e-08
lung morphogenesis (GO:0060425)	9.55	3.02e-09	5.55e-08
regulation of erythrocyte differentiation (GO:0045646)	9.55	3.02e-09	5.54e-08
positive regulation of erythrocyte differentiation (GO:0045648)	9.53	2.1e-06	2.55e-05
positive regulation of cardiac muscle hypertrophy (GO:0010613)	9.53	2.1e-06	2.55e-05
regulation of smooth muscle cell proliferation (GO:0048660)	9.48	5.63e-25	3.15e-23
epithelial tube branching involved in lung morphogenesis (GO:0060441)	9.45	8.25e-06	9.03e-05
cardioblast differentiation (GO:0010002)	9.45	0.00168	0.011
neutrophil homeostasis (GO:0001780)	9.45	0.00168	0.011
regulation of cell proliferation involved in kidney development (GO:1901722)	9.45	0.00168	0.011
positive regulation of intracellular estrogen receptor signaling pathway (GO:0033148)	9.45	0.00168	0.011
cellular response to interleukin-15 (GO:0071350)	9.45	0.00168	0.011
positive regulation of chemokine biosynthetic process (GO:0045080)	9.45	0.00168	0.011
regulation of microvillus organization (GO:0032530)	9.45	0.00168	0.011
response to cholesterol (GO:0070723)	9.45	8.25e-06	9.03e-05
positive regulation of histone H3-K9 methylation (GO:0051574)	9.45	0.00168	0.011
regulation of astrocyte differentiation (GO:0048710)	9.45	8.25e-06	9.02e-05
negative regulation of hormone metabolic process (GO:0032351)	9.45	0.00168	0.011
regulation of protein localization to endosome (GO:1905666)	9.45	0.00168	0.011
regulation of timing of cell differentiation (GO:0048505)	9.45	0.00168	0.011
interleukin-15-mediated signaling pathway (GO:0035723)	9.45	0.00168	0.0109
positive regulation of fibroblast proliferation (GO:0048146)	9.45	2.57e-10	5.26e-09
positive regulation of glucose metabolic process (GO:0010907)	9.45	4.52e-08	7.11e-07
regulation of IRE1-mediated unfolded protein response (GO:1903894)	9.45	0.00168	0.0109
spongiotrophoblast layer development (GO:0060712)	9.45	0.00168	0.0109
trophoblast giant cell differentiation (GO:0060707)	9.45	0.00168	0.0109
negative regulation of alcohol biosynthetic process (GO:1902931)	9.45	0.00168	0.0109
regulation of bicellular tight junction assembly (GO:2000810)	9.35	3.25e-05	0.000316
regulation of mitochondrial membrane permeability involved in apoptotic process (GO:1902108)	9.35	3.25e-05	0.000316
embryonic cranial skeleton morphogenesis (GO:0048701)	9.35	3.82e-09	6.91e-08
regulation of vascular associated smooth muscle cell migration (GO:1904752)	9.35	3.25e-05	0.000315
regulation of cellular senescence (GO:2000772)	9.28	1.48e-08	2.49e-07
regulation of polysaccharide metabolic process (GO:0032881)	9.28	1.48e-08	2.48e-07
ovulation cycle process (GO:0022602)	9.28	1.48e-08	2.48e-07
branching involved in prostate gland morphogenesis (GO:0060442)	9.21	0.00705	0.0376
bronchus development (GO:0060433)	9.21	0.00705	0.0376
positive regulation of cell cycle G2/M phase transition (GO:1902751)	9.21	2.66e-06	3.16e-05
positive regulation of interferon-gamma secretion (GO:1902715)	9.21	0.00705	0.0376
cardiac muscle cell myoblast differentiation (GO:0060379)	9.21	0.00705	0.0376
Notch receptor processing (GO:0007220)	9.21	0.00705	0.0376
metanephric collecting duct development (GO:0072205)	9.21	0.00705	0.0376
cell proliferation involved in kidney development (GO:0072111)	9.21	0.00705	0.0376
negative regulation of activin receptor signaling pathway (GO:0032926)	9.21	0.00705	0.0376
vagina development (GO:0060068)	9.21	0.00705	0.0375
membrane protein ectodomain proteolysis (GO:0006509)	9.21	0.000129	0.0011
cellular response to sterol depletion (GO:0071501)	9.21	0.00705	0.0375
cellular response to gamma radiation (GO:0071480)	9.21	2.66e-06	3.15e-05
regulation of neuron maturation (GO:0014041)	9.21	0.00705	0.0375
histone H3 deacetylation (GO:0070932)	9.21	0.000129	0.0011
chemokine production (GO:0032602)	9.21	0.00705	0.0375
regulation of macrophage apoptotic process (GO:2000109)	9.21	0.00705	0.0375
regulation of glucocorticoid metabolic process (GO:0031943)	9.21	0.00705	0.0375
response to corticosterone (GO:0051412)	9.21	0.000129	0.0011
positive regulation of kidney development (GO:0090184)	9.21	5.71e-08	8.76e-07
positive regulation of neuron projection regeneration (GO:0070572)	9.21	0.00705	0.0375
positive regulation of extracellular matrix assembly (GO:1901203)	9.21	0.00705	0.0375
primitive streak formation (GO:0090009)	9.21	0.00705	0.0374
regulation of nucleotide-binding oligomerization domain containing signaling pathway (GO:0070424)	9.21	0.00705	0.0374
spindle midzone assembly (GO:0051255)	9.21	0.00705	0.0374
response to cobalt ion (GO:0032025)	9.21	0.00705	0.0374
platelet morphogenesis (GO:0036344)	9.21	0.000129	0.0011
response to sterol (GO:0036314)	9.21	2.66e-06	3.15e-05
regulation of microtubule binding (GO:1904526)	9.21	0.00705	0.0374
primary miRNA processing (GO:0031053)	9.21	0.00705	0.0374
wound healing, spreading of epidermal cells (GO:0035313)	9.21	0.00705	0.0374
regulation of dopaminergic neuron differentiation (GO:1904338)	9.21	0.00705	0.0374
regulation of epithelial cell proliferation involved in prostate gland development (GO:0060768)	9.21	0.00705	0.0373
regulation of cardioblast proliferation (GO:0003264)	9.21	0.00705	0.0373
cardiac ventricle formation (GO:0003211)	9.21	0.00705	0.0373
positive regulation of muscle hypertrophy (GO:0014742)	9.21	2.66e-06	3.15e-05
positive regulation of RNA polymerase II transcriptional preinitiation complex assembly (GO:0045899)	9.21	0.00705	0.0373
membranous septum morphogenesis (GO:0003149)	9.21	0.00705	0.0373
somatic stem cell population maintenance (GO:0035019)	9.17	2.36e-12	6.08e-11
response to amyloid-beta (GO:1904645)	9.15	4.82e-09	8.62e-08
CD4-positive, alpha-beta T cell differentiation involved in immune response (GO:0002294)	9.1	1.04e-05	0.000112
mRNA transcription (GO:0009299)	9.1	1.04e-05	0.000112
negative regulation of ATP metabolic process (GO:1903579)	9.1	1.04e-05	0.000112
T-helper cell differentiation (GO:0042093)	9.1	1.04e-05	0.000111
outflow tract septum morphogenesis (GO:0003148)	9.1	1.04e-05	0.000111
positive regulation of oxidative stress-induced cell death (GO:1903209)	9.03	0.000518	0.00388
mitotic cell cycle arrest (GO:0071850)	9.03	0.000518	0.00388
response to iron ion (GO:0010039)	9.03	8.57e-07	1.11e-05
definitive hemopoiesis (GO:0060216)	9.03	0.000518	0.00388
regulation of fibroblast apoptotic process (GO:2000269)	9.03	0.000518	0.00388
positive regulation of amyloid-beta formation (GO:1902004)	9.03	0.000518	0.00388
post-embryonic animal organ development (GO:0048569)	9.03	0.000518	0.00387
positive regulation of membrane protein ectodomain proteolysis (GO:0051044)	9.03	0.000518	0.00387
positive regulation of vascular associated smooth muscle cell migration (GO:1904754)	9.03	0.000518	0.00387
regulation of amyloid-beta clearance (GO:1900221)	9.03	0.000518	0.00387
positive regulation of cholesterol efflux (GO:0010875)	9.03	0.000518	0.00387
pulmonary valve morphogenesis (GO:0003184)	9.03	0.000518	0.00387
peptidyl-threonine phosphorylation (GO:0018107)	8.96	9.68e-13	2.57e-11
positive regulation of membrane permeability (GO:1905710)	8.96	4.09e-05	0.000387
negative regulation of sprouting angiogenesis (GO:1903671)	8.96	4.09e-05	0.000387
cell surface receptor signaling pathway involved in heart development (GO:0061311)	8.96	4.09e-05	0.000387
cell cycle G1/S phase transition (GO:0044843)	8.92	7.81e-21	3.72e-19
response to mineralocorticoid (GO:0051385)	8.92	3.33e-06	3.9e-05
ER-nucleus signaling pathway (GO:0006984)	8.89	2.77e-07	3.91e-06
regulation of extracellular matrix organization (GO:1903053)	8.89	2.77e-07	3.9e-06
receptor signaling pathway via JAK-STAT (GO:0007259)	8.89	2.77e-07	3.9e-06
G1/S transition of mitotic cell cycle (GO:0000082)	8.81	3.77e-20	1.71e-18
growth hormone receptor signaling pathway via JAK-STAT (GO:0060397)	8.77	0.00211	0.0134
negative regulation of biomineralization (GO:0110150)	8.77	1.3e-05	0.000137
positive regulation of extracellular matrix organization (GO:1903055)	8.77	0.000162	0.00135
positive regulation of metanephros development (GO:0072216)	8.77	0.00211	0.0134
regulation of transforming growth factor beta production (GO:0071634)	8.77	1.07e-06	1.37e-05
metanephric mesenchyme development (GO:0072075)	8.77	0.00211	0.0134
collecting duct development (GO:0072044)	8.77	0.00211	0.0134
cell fate determination (GO:0001709)	8.77	8.96e-08	1.35e-06
negative regulation of gliogenesis (GO:0014014)	8.77	8.96e-08	1.35e-06
neuron death (GO:0070997)	8.77	6.4e-10	1.26e-08
cellular response to interleukin-6 (GO:0071354)	8.77	1.07e-06	1.37e-05
regulation of glycogen metabolic process (GO:0070873)	8.77	1.07e-06	1.37e-05
negative regulation of neural precursor cell proliferation (GO:2000178)	8.77	0.000162	0.00135
regulation of development, heterochronic (GO:0040034)	8.77	0.00211	0.0134
negative regulation by host of viral transcription (GO:0043922)	8.77	0.00211	0.0134
response to interleukin-15 (GO:0070672)	8.77	0.00211	0.0134
regulation of axon regeneration (GO:0048679)	8.77	1.3e-05	0.000137
positive regulation of cell migration involved in sprouting angiogenesis (GO:0090050)	8.77	0.000162	0.00135
regulation of thymocyte apoptotic process (GO:0070243)	8.77	0.00211	0.0134
vascular smooth muscle cell differentiation (GO:0035886)	8.77	0.00211	0.0134
negative regulation of biomineral tissue development (GO:0070168)	8.77	1.3e-05	0.000136
beta-catenin destruction complex disassembly (GO:1904886)	8.77	0.000162	0.00135
insulin-like growth factor receptor signaling pathway (GO:0048009)	8.77	0.00211	0.0134
developmental induction (GO:0031128)	8.77	1.3e-05	0.000136
positive regulation of endoplasmic reticulum unfolded protein response (GO:1900103)	8.77	0.00211	0.0134
RNA interference (GO:0016246)	8.77	0.00211	0.0134
visual learning (GO:0008542)	8.77	7.55e-09	1.31e-07
regulation of type B pancreatic cell proliferation (GO:0061469)	8.77	0.00211	0.0134
positive regulation of muscle cell apoptotic process (GO:0010661)	8.77	1.3e-05	0.000136
megakaryocyte differentiation (GO:0030219)	8.77	0.000162	0.00135
negative regulation of type 2 immune response (GO:0002829)	8.77	0.00211	0.0134
pulmonary valve development (GO:0003177)	8.77	0.000162	0.00135
branching morphogenesis of an epithelial tube (GO:0048754)	8.74	3.94e-21	1.93e-19
gland morphogenesis (GO:0022612)	8.73	7.85e-17	2.89e-15
regulation of lipid kinase activity (GO:0043550)	8.71	1.77e-11	4.15e-10
alpha-beta T cell differentiation (GO:0046632)	8.69	2.45e-09	4.54e-08
negative regulation of smooth muscle cell proliferation (GO:0048662)	8.68	2.9e-08	4.67e-07
positive regulation of protein import (GO:1904591)	8.68	2.9e-08	4.67e-07
response to interleukin-6 (GO:0070741)	8.66	3.45e-07	4.79e-06
protein kinase B signaling (GO:0043491)	8.66	3.45e-07	4.78e-06
receptor signaling pathway via STAT (GO:0097696)	8.66	3.45e-07	4.78e-06
positive regulation of cyclin-dependent protein serine/threonine kinase activity (GO:0045737)	8.64	4.15e-06	4.79e-05
T cell differentiation involved in immune response (GO:0002292)	8.64	4.15e-06	4.78e-05
signal transduction in absence of ligand (GO:0038034)	8.64	4.15e-06	4.78e-05
extrinsic apoptotic signaling pathway in absence of ligand (GO:0097192)	8.64	4.15e-06	4.77e-05
muscle hypertrophy (GO:0014896)	8.64	4.15e-06	4.77e-05
response to lead ion (GO:0010288)	8.6	5.09e-05	0.000474
positive regulation of focal adhesion assembly (GO:0051894)	8.6	5.09e-05	0.000474
epiboly involved in wound healing (GO:0090505)	8.6	5.09e-05	0.000473
regulation of anoikis (GO:2000209)	8.6	5.09e-05	0.000473
wound healing, spreading of cells (GO:0044319)	8.6	5.09e-05	0.000473
positive regulation of lipid catabolic process (GO:0050996)	8.6	5.09e-05	0.000472
mesodermal cell differentiation (GO:0048333)	8.6	5.09e-05	0.000472
epithelial to mesenchymal transition (GO:0001837)	8.58	2.2e-11	5.14e-10
positive regulation of protein import into nucleus (GO:0042307)	8.57	1.11e-07	1.66e-06
kidney mesenchyme development (GO:0072074)	8.53	0.000645	0.00468
cellular response to leptin stimulus (GO:0044320)	8.53	0.000645	0.00467
CD4-positive, alpha-beta T cell differentiation (GO:0043367)	8.53	1.33e-06	1.68e-05
membrane protein intracellular domain proteolysis (GO:0031293)	8.53	0.000645	0.00467
ventricular cardiac muscle cell differentiation (GO:0055012)	8.53	0.000645	0.00467
pancreas development (GO:0031016)	8.53	7.15e-12	1.75e-10
intracellular estrogen receptor signaling pathway (GO:0030520)	8.53	0.000645	0.00467
positive regulation of cyclin-dependent protein kinase activity (GO:1904031)	8.53	1.33e-06	1.68e-05
visual behavior (GO:0007632)	8.53	3.04e-09	5.58e-08
T cell differentiation in thymus (GO:0033077)	8.49	3.6e-08	5.71e-07
positive regulation of release of cytochrome c from mitochondria (GO:0090200)	8.47	1.61e-05	0.000166
response to increased oxygen levels (GO:0036296)	8.47	1.61e-05	0.000166
granulocyte differentiation (GO:0030851)	8.47	1.61e-05	0.000166
regulation of hormone biosynthetic process (GO:0046885)	8.47	1.61e-05	0.000166
posttranscriptional gene silencing by RNA (GO:0035194)	8.47	9.86e-10	1.92e-08
cardiac muscle hypertrophy (GO:0003300)	8.47	1.61e-05	0.000166
positive regulation of muscle organ development (GO:0048636)	8.46	2.72e-11	6.31e-10
positive regulation of striated muscle tissue development (GO:0045844)	8.46	2.72e-11	6.3e-10
positive regulation of DNA replication (GO:0045740)	8.44	4.27e-07	5.81e-06
negative regulation of cell-substrate adhesion (GO:0010812)	8.42	3.2e-10	6.52e-09
regulation of cardiac muscle hypertrophy (GO:0010611)	8.38	3.76e-09	6.8e-08
positive regulation of osteoblast proliferation (GO:0033690)	8.38	0.00877	0.045
regulation of macrophage differentiation (GO:0045649)	8.38	0.0002	0.00164
positive regulation of podosome assembly (GO:0071803)	8.38	0.00877	0.045
limb bud formation (GO:0060174)	8.38	0.00877	0.045
negative regulation of stem cell proliferation (GO:2000647)	8.38	0.00877	0.045
regulation of miRNA metabolic process (GO:2000628)	8.38	0.00877	0.045
positive regulation of MHC class II biosynthetic process (GO:0045348)	8.38	0.00877	0.0449
glomerular visceral epithelial cell development (GO:0072015)	8.38	0.00877	0.0449
interleukin-2-mediated signaling pathway (GO:0038110)	8.38	0.00877	0.0449
response to oxygen-glucose deprivation (GO:0090649)	8.38	0.00877	0.0449
branching involved in ureteric bud morphogenesis (GO:0001658)	8.38	1.38e-07	2.02e-06
neural crest formation (GO:0014029)	8.38	0.00877	0.0449
response to vitamin E (GO:0033197)	8.38	0.00877	0.0449
negative thymic T cell selection (GO:0045060)	8.38	0.00877	0.0449
response to L-glutamate (GO:1902065)	8.38	0.00877	0.0448
cellular response to lipoteichoic acid (GO:0071223)	8.38	0.00877	0.0448
interleukin-35-mediated signaling pathway (GO:0070757)	8.38	0.00877	0.0448
response to leptin (GO:0044321)	8.38	0.0002	0.00164
regulation of steroid hormone biosynthetic process (GO:0090030)	8.38	0.00877	0.0448
response to lipoteichoic acid (GO:0070391)	8.38	0.00877	0.0448
G2 DNA damage checkpoint (GO:0031572)	8.38	5.14e-06	5.82e-05
interleukin-27-mediated signaling pathway (GO:0070106)	8.38	0.00877	0.0448
regulation of protein K63-linked ubiquitination (GO:1900044)	8.38	0.00877	0.0448
negative regulation of transcription by competitive promoter binding (GO:0010944)	8.38	0.00877	0.0447
cardiac cell fate commitment (GO:0060911)	8.38	0.00877	0.0447
cardiac chamber formation (GO:0003207)	8.38	0.00877	0.0447
very-low-density lipoprotein particle assembly (GO:0034379)	8.38	0.00877	0.0447
positive regulation of muscle tissue development (GO:1901863)	8.34	3.36e-11	7.71e-10
cellular response to hydrogen peroxide (GO:0070301)	8.34	3.36e-11	7.7e-10
posttranscriptional gene silencing (GO:0016441)	8.33	1.22e-09	2.33e-08
regulation of organ growth (GO:0046620)	8.32	8.33e-15	2.63e-13
animal organ formation (GO:0048645)	8.3	1.64e-06	2.03e-05
cellular response to amyloid-beta (GO:1904646)	8.3	1.64e-06	2.03e-05
positive regulation of G1/S transition of mitotic cell cycle (GO:1900087)	8.3	1.64e-06	2.03e-05
endocrine system development (GO:0035270)	8.29	6.52e-19	2.77e-17
cardiac epithelial to mesenchymal transition (GO:0060317)	8.27	6.28e-05	0.000573
activin receptor signaling pathway (GO:0032924)	8.27	6.28e-05	0.000573
positive regulation of interferon-alpha production (GO:0032727)	8.27	6.28e-05	0.000572
epiboly (GO:0090504)	8.27	6.28e-05	0.000572
regulation of DNA methylation (GO:0044030)	8.27	6.28e-05	0.000572
regulation of long-term neuronal synaptic plasticity (GO:0048169)	8.27	6.28e-05	0.000571
thyroid gland development (GO:0030878)	8.27	6.28e-05	0.000571
maternal process involved in female pregnancy (GO:0060135)	8.25	1.28e-10	2.72e-09
endodermal cell differentiation (GO:0035987)	8.24	5.27e-07	7.03e-06
regulation of monooxygenase activity (GO:0032768)	8.23	4.63e-09	8.3e-08
positive regulation of endothelial cell migration (GO:0010595)	8.21	3.32e-15	1.08e-13
positive regulation of gluconeogenesis (GO:0045722)	8.19	0.0026	0.0162
regulation of establishment of endothelial barrier (GO:1903140)	8.19	0.0026	0.0162
regulation of peptidyl-lysine acetylation (GO:2000756)	8.19	1.5e-09	2.84e-08
negative regulation of glial cell proliferation (GO:0060253)	8.19	0.0026	0.0162
prepulse inhibition (GO:0060134)	8.19	0.0026	0.0162
otic vesicle development (GO:0071599)	8.19	0.0026	0.0161
regulation of myeloid cell apoptotic process (GO:0033032)	8.19	1.99e-05	0.000201
regulation of endothelial cell development (GO:1901550)	8.19	0.0026	0.0161
homeostasis of number of cells within a tissue (GO:0048873)	8.19	1.99e-05	0.000201
positive regulation of leukocyte apoptotic process (GO:2000108)	8.19	1.99e-05	0.000201
negative regulation of lipid transport (GO:0032369)	8.19	1.99e-05	0.000201
induction of positive chemotaxis (GO:0050930)	8.19	0.0026	0.0161
postsynaptic modulation of chemical synaptic transmission (GO:0099170)	8.19	0.0026	0.0161
lymph vessel morphogenesis (GO:0036303)	8.19	0.0026	0.0161
calcineurin-mediated signaling (GO:0097720)	8.19	0.0026	0.0161
fatty acid homeostasis (GO:0055089)	8.19	0.0026	0.0161
regulation of cholesterol storage (GO:0010885)	8.19	0.0026	0.0161
lipoprotein catabolic process (GO:0042159)	8.19	0.0026	0.0161
striated muscle hypertrophy (GO:0014897)	8.19	1.99e-05	0.000201
regulation of fatty acid oxidation (GO:0046320)	8.19	1.99e-05	0.0002
negative regulation of glycolytic process (GO:0045820)	8.19	0.0026	0.0161
digestive tract morphogenesis (GO:0048546)	8.15	5.46e-08	8.44e-07
positive regulation of mitotic cell cycle phase transition (GO:1901992)	8.14	1.41e-12	3.67e-11
positive regulation of peptidyl-lysine acetylation (GO:2000758)	8.13	6.32e-06	7.04e-05
long-term memory (GO:0007616)	8.13	6.32e-06	7.03e-05
ventricular septum development (GO:0003281)	8.1	5.08e-11	1.14e-09
response to manganese ion (GO:0010042)	8.08	0.000794	0.00567
negative regulation of cell-matrix adhesion (GO:0001953)	8.08	2.02e-06	2.46e-05
maternal placenta development (GO:0001893)	8.08	2.02e-06	2.45e-05
positive regulation of transforming growth factor beta production (GO:0071636)	8.08	0.000794	0.00566
glandular epithelial cell development (GO:0002068)	8.08	0.000794	0.00566
cellular response to cadmium ion (GO:0071276)	8.08	2.02e-06	2.45e-05
amyloid precursor protein metabolic process (GO:0042982)	8.08	0.000794	0.00566
astrocyte activation (GO:0048143)	8.08	0.000794	0.00566
endocardial cushion formation (GO:0003272)	8.08	0.000794	0.00565
morphogenesis of an epithelial fold (GO:0060571)	8.08	0.000794	0.00565
response to hydrogen peroxide (GO:0042542)	8.07	4.43e-17	1.66e-15
peptidyl-threonine modification (GO:0018210)	8.06	5.33e-12	1.32e-10
positive regulation of animal organ morphogenesis (GO:0110110)	8.03	5.58e-13	1.51e-11
negative regulation of fat cell differentiation (GO:0045599)	8.01	2.07e-07	2.99e-06
uterus development (GO:0060065)	8.01	0.000246	0.00199
regulation of protein sumoylation (GO:0033233)	8.01	0.000246	0.00198
positive regulation of neuroblast proliferation (GO:0002052)	8.01	0.000246	0.00198
positive regulation of chondrocyte differentiation (GO:0032332)	8.01	0.000246	0.00198
regulation of receptor biosynthetic process (GO:0010869)	8.01	0.000246	0.00198
lactation (GO:0007595)	8.01	2.07e-07	2.98e-06
morphogenesis of a branching structure (GO:0001763)	8	1.38e-23	7.26e-22
outflow tract morphogenesis (GO:0003151)	7.99	6.22e-11	1.38e-09
regulation of cyclin-dependent protein serine/threonine kinase activity (GO:0000079)	7.98	1.89e-14	5.86e-13
mammary gland development (GO:0030879)	7.97	1.81e-18	7.37e-17
morphogenesis of a branching epithelium (GO:0061138)	7.97	5.18e-22	2.6e-20
leukocyte apoptotic process (GO:0071887)	7.96	7.7e-05	0.000689
response to angiotensin (GO:1990776)	7.96	7.7e-05	0.000689
regulation of oxidative stress-induced intrinsic apoptotic signaling pathway (GO:1902175)	7.96	7.7e-05	0.000688
regulation of positive chemotaxis (GO:0050926)	7.96	7.7e-05	0.000688
embryonic camera-type eye morphogenesis (GO:0048596)	7.96	7.7e-05	0.000688
regulation of anion transmembrane transport (GO:1903959)	7.96	7.7e-05	0.000687
decidualization (GO:0046697)	7.96	7.7e-05	0.000687
regulation of histone acetylation (GO:0035065)	7.96	2.15e-08	3.53e-07
cell differentiation involved in embryonic placenta development (GO:0060706)	7.96	7.7e-05	0.000686
regulation of phosphatidylinositol 3-kinase activity (GO:0043551)	7.94	6.95e-09	1.22e-07
regulation of muscle hypertrophy (GO:0014743)	7.94	6.95e-09	1.22e-07
regulation of neural precursor cell proliferation (GO:2000177)	7.94	6.82e-13	1.83e-11
regulation of neuroblast proliferation (GO:1902692)	7.92	2.43e-05	0.000242
dopaminergic neuron differentiation (GO:0071542)	7.92	2.43e-05	0.000242
artery morphogenesis (GO:0048844)	7.92	2.24e-09	4.17e-08
regulation of neuron projection regeneration (GO:0070570)	7.92	2.43e-05	0.000242
positive regulation of histone acetylation (GO:0035066)	7.92	2.43e-05	0.000242
cellular response to reactive oxygen species (GO:0034614)	7.91	2.21e-18	8.96e-17
phosphatidylinositol 3-kinase signaling (GO:0014065)	7.9	7.72e-06	8.49e-05
intrinsic apoptotic signaling pathway in response to DNA damage (GO:0008630)	7.9	2.34e-10	4.81e-09
negative regulation of G0 to G1 transition (GO:0070317)	7.87	2.46e-06	2.94e-05
cerebellum morphogenesis (GO:0021587)	7.86	7.88e-07	1.03e-05
positive regulation of nitric oxide biosynthetic process (GO:0045429)	7.86	7.88e-07	1.03e-05
regulation of G0 to G1 transition (GO:0070316)	7.86	7.88e-07	1.03e-05
positive regulation of glucose transmembrane transport (GO:0010828)	7.86	7.88e-07	1.03e-05
endoderm formation (GO:0001706)	7.83	8.14e-08	1.23e-06
negative regulation of lipid biosynthetic process (GO:0051055)	7.83	8.14e-08	1.23e-06
regulation of endothelial cell migration (GO:0010594)	7.82	9.4e-22	4.69e-20
regulation of kidney development (GO:0090183)	7.82	2.62e-08	4.25e-07
negative regulation of muscle cell differentiation (GO:0051148)	7.82	2.62e-08	4.25e-07
response to gamma radiation (GO:0010332)	7.82	2.62e-08	4.25e-07
negative regulation of cell cycle G1/S phase transition (GO:1902807)	7.82	2.93e-15	9.56e-14
regulation of smooth muscle cell migration (GO:0014910)	7.8	2.73e-09	5.04e-08
regulation of muscle cell apoptotic process (GO:0010660)	7.79	8.83e-10	1.72e-08
regulation of fibroblast proliferation (GO:0048145)	7.77	9.66e-12	2.34e-10
regulation of epithelial to mesenchymal transition (GO:0010717)	7.77	9.66e-12	2.33e-10
negative regulation of G1/S transition of mitotic cell cycle (GO:2000134)	7.75	1.1e-14	3.47e-13
response to UV-C (GO:0010225)	7.68	0.00318	0.019
regulation of glial cell differentiation (GO:0045685)	7.68	1.07e-09	2.07e-08
regulation of cell adhesion mediated by integrin (GO:0033628)	7.68	3.07e-07	4.31e-06
cell adhesion mediated by integrin (GO:0033627)	7.68	0.000299	0.00237
organ induction (GO:0001759)	7.68	0.00318	0.019
positive regulation of cell junction assembly (GO:1901890)	7.68	9.38e-06	0.000101
negative regulation of intrinsic apoptotic signaling pathway in response to DNA damage by p53 class mediator (GO:1902166)	7.68	0.00318	0.019
cellular response to vitamin (GO:0071295)	7.68	0.000299	0.00237
regulation of brown fat cell differentiation (GO:0090335)	7.68	0.00318	0.019
regulation of synaptic transmission, dopaminergic (GO:0032225)	7.68	0.00318	0.019
positive regulation of phosphatidylinositol 3-kinase activity (GO:0043552)	7.68	9.38e-06	0.000101
regulation of DNA damage response, signal transduction by p53 class mediator (GO:0043516)	7.68	9.38e-06	0.000101
signal transduction in response to DNA damage (GO:0042770)	7.68	4.14e-14	1.25e-12
positive regulation of nitric oxide metabolic process (GO:1904407)	7.68	9.58e-07	1.23e-05
response to cadmium ion (GO:0046686)	7.68	3.32e-09	6.06e-08
positive regulation of epithelial cell migration (GO:0010634)	7.68	4.99e-19	2.14e-17
regulation of sprouting angiogenesis (GO:1903670)	7.68	1.07e-09	2.07e-08
regulation of cyclin-dependent protein kinase activity (GO:1904029)	7.68	4.14e-14	1.24e-12
regulation of platelet activation (GO:0010543)	7.68	2.96e-05	0.000289
positive regulation of fatty acid metabolic process (GO:0045923)	7.68	9.38e-06	0.000101
apoptotic process involved in development (GO:1902742)	7.68	9.37e-05	0.000822
regulation of osteoblast differentiation (GO:0045667)	7.68	4.32e-15	1.39e-13
gastrulation with mouth forming second (GO:0001702)	7.68	9.37e-05	0.000822
regulation of amyloid-beta formation (GO:1902003)	7.68	9.37e-05	0.000822
response to muramyl dipeptide (GO:0032495)	7.68	0.000967	0.0068
positive regulation of lipid kinase activity (GO:0090218)	7.68	2.99e-06	3.52e-05
aorta morphogenesis (GO:0035909)	7.68	9.37e-05	0.000821
positive regulation of cellular response to oxidative stress (GO:1900409)	7.68	0.000967	0.00679
negative regulation of CD4-positive, alpha-beta T cell differentiation (GO:0043371)	7.68	0.000967	0.00679
DNA damage response, signal transduction by p53 class mediator (GO:0030330)	7.68	3.62e-11	8.23e-10
positive regulation of smooth muscle cell migration (GO:0014911)	7.68	2.99e-06	3.52e-05
T-helper 1 type immune response (GO:0042088)	7.68	0.000967	0.00679
T cell differentiation (GO:0030217)	7.62	5.86e-18	2.32e-16
metanephros development (GO:0001656)	7.59	1.42e-11	3.36e-10
endoderm development (GO:0007492)	7.58	1.36e-10	2.86e-09
signal transduction involved in DNA damage checkpoint (GO:0072422)	7.57	4.19e-10	8.4e-09
signal transduction involved in DNA integrity checkpoint (GO:0072401)	7.57	4.19e-10	8.39e-09
animal organ regeneration (GO:0031100)	7.57	4.19e-10	8.38e-09
regulation of striated muscle tissue development (GO:0016202)	7.56	2.2e-17	8.46e-16
regulation of stem cell proliferation (GO:0072091)	7.56	4.01e-09	7.22e-08
positive regulation of osteoblast differentiation (GO:0045669)	7.54	3.85e-08	6.08e-07
cardiac septum development (GO:0003279)	7.54	1.96e-14	6.07e-13
positive regulation of reactive oxygen species biosynthetic process (GO:1903428)	7.53	1.2e-07	1.77e-06
transforming growth factor beta receptor signaling pathway (GO:0007179)	7.52	5.8e-13	1.57e-11
thymus development (GO:0048538)	7.52	3.72e-07	5.12e-06
regulation of cardiocyte differentiation (GO:1905207)	7.52	3.72e-07	5.11e-06
regulation of phospholipase C activity (GO:1900274)	7.51	1.16e-06	1.47e-05
positive regulation of stem cell proliferation (GO:2000648)	7.49	3.62e-06	4.23e-05
positive regulation of carbohydrate metabolic process (GO:0045913)	7.49	5.3e-11	1.18e-09
cellular response to antibiotic (GO:0071236)	7.48	2.47e-15	8.12e-14
signal transduction involved in cell cycle checkpoint (GO:0072395)	7.47	5.06e-10	1.01e-08
myoblast differentiation (GO:0045445)	7.47	1.13e-05	0.000121
positive regulation of glucose import (GO:0046326)	7.47	1.13e-05	0.000121
columnar/cuboidal epithelial cell differentiation (GO:0002065)	7.45	2.26e-13	6.37e-12
negative regulation of signal transduction by p53 class mediator (GO:1901797)	7.44	3.57e-05	0.000343
muscle adaptation (GO:0043500)	7.44	3.57e-05	0.000343
cranial skeletal system development (GO:1904888)	7.44	4.84e-09	8.65e-08
positive regulation of transcription from RNA polymerase II promoter in response to stress (GO:0036003)	7.44	3.57e-05	0.000342
alpha-beta T cell activation (GO:0046631)	7.44	4.84e-09	8.64e-08
response to reactive oxygen species (GO:0000302)	7.44	5.54e-24	2.99e-22
regulation of gliogenesis (GO:0014013)	7.42	2.97e-15	9.68e-14
DNA damage response, signal transduction by p53 class mediator resulting in cell cycle arrest (GO:0006977)	7.41	4.65e-08	7.3e-07
negative regulation of osteoclast differentiation (GO:0045671)	7.41	0.000113	0.000975
response to vitamin D (GO:0033280)	7.41	0.000113	0.000974
cellular response to lipoprotein particle stimulus (GO:0071402)	7.41	0.000113	0.000974
negative regulation of endothelial cell apoptotic process (GO:2000352)	7.41	0.000113	0.000973
apoptotic mitochondrial changes (GO:0008637)	7.41	4.65e-08	7.29e-07
liver regeneration (GO:0097421)	7.41	0.000113	0.000972
positive regulation of cell cycle arrest (GO:0071158)	7.4	6.38e-11	1.41e-09
regulation of muscle tissue development (GO:1901861)	7.4	3.87e-17	1.45e-15
positive regulation of neural precursor cell proliferation (GO:2000179)	7.39	1.44e-07	2.11e-06
positive regulation of stress fiber assembly (GO:0051496)	7.39	1.44e-07	2.11e-06
mesenchyme morphogenesis (GO:0072132)	7.37	4.48e-07	6.06e-06
mitotic spindle assembly checkpoint (GO:0007094)	7.37	0.000361	0.00281
morphogenesis of an epithelial sheet (GO:0002011)	7.37	4.48e-07	6.05e-06
mitotic spindle checkpoint (GO:0071174)	7.37	0.000361	0.00281
spindle assembly checkpoint (GO:0071173)	7.37	0.000361	0.00281
lens fiber cell differentiation (GO:0070306)	7.37	0.000361	0.00281
spindle checkpoint (GO:0031577)	7.37	0.000361	0.00281
regulation of cholesterol efflux (GO:0010874)	7.37	0.000361	0.00281
positive regulation of cell cycle G1/S phase transition (GO:1902808)	7.37	4.48e-07	6.05e-06
maintenance of cell number (GO:0098727)	7.35	1.5e-17	5.82e-16
regulation of muscle organ development (GO:0048634)	7.34	4.65e-17	1.74e-15
negative regulation of lipid localization (GO:1905953)	7.34	1.39e-06	1.75e-05
regulation of nitric-oxide synthase activity (GO:0050999)	7.34	1.39e-06	1.75e-05
cellular response to ionizing radiation (GO:0071479)	7.33	5.83e-09	1.03e-07
negative regulation of stem cell differentiation (GO:2000737)	7.31	0.00117	0.00795
mitotic G2 DNA damage checkpoint (GO:0007095)	7.31	0.00117	0.00794
ureteric bud development (GO:0001657)	7.31	7.67e-11	1.68e-09
cell migration involved in sprouting angiogenesis (GO:0002042)	7.31	0.00117	0.00794
response to hydroperoxide (GO:0033194)	7.31	0.00117	0.00794
regulation of neurotransmitter uptake (GO:0051580)	7.31	0.00117	0.00793
negative regulation of purine nucleotide metabolic process (GO:1900543)	7.31	0.00117	0.00793
cellular response to sterol (GO:0036315)	7.31	0.00117	0.00793
CD4-positive, alpha-beta T cell activation (GO:0035710)	7.31	4.35e-06	4.98e-05
negative regulation of cardiocyte differentiation (GO:1905208)	7.31	0.00117	0.00792
positive regulation of lamellipodium assembly (GO:0010592)	7.31	0.00117	0.00792
positive regulation of amyloid precursor protein catabolic process (GO:1902993)	7.31	0.00117	0.00792
regulation of B cell proliferation (GO:0030888)	7.31	1.8e-08	3e-07
positive regulation of cell cycle phase transition (GO:1901989)	7.3	1.01e-12	2.68e-11
signal transduction involved in mitotic G1 DNA damage checkpoint (GO:0072431)	7.29	5.58e-08	8.63e-07
signal transduction involved in mitotic cell cycle checkpoint (GO:0072413)	7.29	5.58e-08	8.62e-07
signal transduction involved in mitotic DNA integrity checkpoint (GO:1902403)	7.29	5.58e-08	8.61e-07
signal transduction involved in mitotic DNA damage checkpoint (GO:1902402)	7.29	5.58e-08	8.6e-07
intracellular signal transduction involved in G1 DNA damage checkpoint (GO:1902400)	7.29	5.58e-08	8.59e-07
lung development (GO:0030324)	7.28	9.13e-21	4.33e-19
embryonic camera-type eye development (GO:0031076)	7.27	1.36e-05	0.000143
positive regulation of BMP signaling pathway (GO:0030513)	7.27	1.36e-05	0.000143
positive regulation of endothelial cell proliferation (GO:0001938)	7.26	9.66e-12	2.34e-10
regulation of protein acetylation (GO:1901983)	7.25	2.26e-09	4.2e-08
negative regulation of cardiac muscle cell differentiation (GO:2000726)	7.23	0.00383	0.0227
regulation of CD8-positive, alpha-beta T cell activation (GO:2001185)	7.23	0.00383	0.0227
ureter development (GO:0072189)	7.23	0.00383	0.0227
mesonephric tubule development (GO:0072164)	7.23	9.2e-11	2e-09
mesonephric epithelium development (GO:0072163)	7.23	9.2e-11	1.99e-09
mesoderm formation (GO:0001707)	7.23	6.99e-09	1.22e-07
protein localization to chromosome, centromeric region (GO:0071459)	7.23	0.00383	0.0227
cellular response to cholesterol (GO:0071397)	7.23	0.00383	0.0227
negative regulation of ubiquitin-protein transferase activity (GO:0051444)	7.23	0.00383	0.0226
megakaryocyte development (GO:0035855)	7.23	0.00383	0.0226
negative regulation of B cell proliferation (GO:0030889)	7.23	0.00383	0.0226
ovulation (GO:0030728)	7.23	0.00383	0.0226
female genitalia development (GO:0030540)	7.23	0.00383	0.0226
negative regulation of endothelial cell migration (GO:0010596)	7.23	5.38e-07	7.17e-06
regulation of ketone biosynthetic process (GO:0010566)	7.23	0.00383	0.0226
craniofacial suture morphogenesis (GO:0097094)	7.23	0.00383	0.0226
positive regulation of cartilage development (GO:0061036)	7.23	4.29e-05	0.000406
positive regulation of mitotic cell cycle (GO:0045931)	7.19	1.03e-18	4.3e-17
hindbrain morphogenesis (GO:0021575)	7.19	1.67e-06	2.06e-05
response to X-ray (GO:0010165)	7.17	0.000136	0.00115
negative regulation of response to drug (GO:2001024)	7.17	0.000136	0.00115
blood vessel endothelial cell migration (GO:0043534)	7.17	0.000136	0.00115
intrinsic apoptotic signaling pathway in response to DNA damage by p53 class mediator (GO:0042771)	7.17	0.000136	0.00115
regulation of posttranscriptional gene silencing (GO:0060147)	7.17	3.57e-11	8.14e-10
regulation of gene silencing by RNA (GO:0060966)	7.17	3.57e-11	8.12e-10
formation of primary germ layer (GO:0001704)	7.15	5.9e-14	1.74e-12
cellular response to vascular endothelial growth factor stimulus (GO:0035924)	7.14	5.22e-06	5.9e-05
regulation of muscle adaptation (GO:0043502)	7.14	1.1e-10	2.37e-09
positive regulation of phospholipase C activity (GO:0010863)	7.14	5.22e-06	5.89e-05
regulation of morphogenesis of a branching structure (GO:0060688)	7.13	2.07e-07	2.98e-06
positive regulation of epithelial cell proliferation (GO:0050679)	7.12	2.36e-22	1.19e-20
respiratory tube development (GO:0030323)	7.11	1.88e-20	8.75e-19
regulation of SMAD protein signal transduction (GO:0060390)	7.09	0.000433	0.0033
myelination in peripheral nervous system (GO:0022011)	7.09	0.000433	0.00329
positive regulation of collagen biosynthetic process (GO:0032967)	7.09	0.000433	0.00329
peripheral nervous system axon ensheathment (GO:0032292)	7.09	0.000433	0.00329
positive regulation of positive chemotaxis (GO:0050927)	7.09	0.000433	0.00329
epithelial cell proliferation (GO:0050673)	7.09	4.27e-11	9.64e-10
negative regulation of cardiac muscle hypertrophy (GO:0010614)	7.09	0.000433	0.00329
regulation of cytoplasmic transport (GO:1903649)	7.09	0.000433	0.00329
plasma lipoprotein particle assembly (GO:0034377)	7.09	0.000433	0.00328
cerebral cortex neuron differentiation (GO:0021895)	7.09	0.000433	0.00328
response to transforming growth factor beta (GO:0071559)	7.09	4.59e-18	1.83e-16
positive regulation of cytokinesis (GO:0032467)	7.09	1.63e-05	0.000168
regulation of oligodendrocyte differentiation (GO:0048713)	7.09	1.63e-05	0.000168
glial cell activation (GO:0061900)	7.09	1.63e-05	0.000168
stem cell population maintenance (GO:0019827)	7.07	3.56e-16	1.23e-14
artery development (GO:0060840)	7.06	1.32e-10	2.79e-09
positive regulation of cellular carbohydrate metabolic process (GO:0010676)	7.05	7.99e-08	1.21e-06
positive regulation of angiogenesis (GO:0045766)	7.04	2.18e-19	9.55e-18
regulation of G1/S transition of mitotic cell cycle (GO:2000045)	7.04	5.48e-18	2.18e-16
regulation of release of cytochrome c from mitochondria (GO:0090199)	7.04	2e-06	2.43e-05
regulation of epithelial cell migration (GO:0010632)	7.02	5.99e-25	3.34e-23
response to isoquinoline alkaloid (GO:0014072)	7.02	5.13e-05	0.000475
mesoderm morphogenesis (GO:0048332)	7.02	9.97e-09	1.71e-07
response to morphine (GO:0043278)	7.02	5.13e-05	0.000475
embryonic eye morphogenesis (GO:0048048)	7.02	5.13e-05	0.000475
platelet-derived growth factor receptor signaling pathway (GO:0048008)	7.02	5.13e-05	0.000475
negative regulation of reactive oxygen species metabolic process (GO:2000378)	7	2.47e-07	3.51e-06
negative regulation of osteoblast differentiation (GO:0045668)	6.98	6.22e-06	6.96e-05
release of cytochrome c from mitochondria (GO:0001836)	6.98	0.00139	0.00931
mitotic G1/S transition checkpoint (GO:0044819)	6.98	3.08e-08	4.92e-07
vascular endothelial growth factor signaling pathway (GO:0038084)	6.98	0.00139	0.00931
positive regulation of protein deacetylation (GO:0090312)	6.98	0.00139	0.00931
mitotic G1 DNA damage checkpoint (GO:0031571)	6.98	3.08e-08	4.92e-07
female gonad development (GO:0008585)	6.98	1.57e-10	3.29e-09
negative regulation of smooth muscle cell migration (GO:0014912)	6.98	0.00139	0.0093
negative regulation of nucleotide metabolic process (GO:0045980)	6.98	0.00139	0.0093
regulation of cell-matrix adhesion (GO:0001952)	6.97	1e-13	2.89e-12
myeloid leukocyte differentiation (GO:0002573)	6.93	3.86e-14	1.16e-12
leukocyte activation involved in inflammatory response (GO:0002269)	6.93	0.000162	0.00135
microglial cell activation (GO:0001774)	6.93	0.000162	0.00135
negative regulation of intrinsic apoptotic signaling pathway in response to DNA damage (GO:1902230)	6.93	0.000162	0.00135
regulation of lamellipodium assembly (GO:0010591)	6.93	0.000162	0.00135
positive regulation of adherens junction organization (GO:1903393)	6.93	0.000162	0.00135
development of primary female sexual characteristics (GO:0046545)	6.93	6.05e-11	1.34e-09
cellular response to mechanical stimulus (GO:0071260)	6.91	1.49e-09	2.82e-08
positive regulation of bone mineralization (GO:0030501)	6.91	1.94e-05	0.000197
positive regulation of sprouting angiogenesis (GO:1903672)	6.91	1.94e-05	0.000197
mesonephros development (GO:0001823)	6.9	1.86e-10	3.88e-09
glial cell differentiation (GO:0010001)	6.88	4.37e-19	1.89e-17
regulation of oxidative stress-induced cell death (GO:1903201)	6.88	3.66e-08	5.8e-07
G1 DNA damage checkpoint (GO:0044783)	6.88	3.66e-08	5.79e-07
negative regulation of ossification (GO:0030279)	6.87	4.58e-09	8.21e-08
ephrin receptor signaling pathway (GO:0048013)	6.86	5.73e-10	1.14e-08
regulation of cardiac muscle cell differentiation (GO:2000725)	6.82	6.09e-05	0.000559
cellular response to low-density lipoprotein particle stimulus (GO:0071404)	6.82	0.00456	0.0262
regulation of intrinsic apoptotic signaling pathway in response to DNA damage by p53 class mediator (GO:1902165)	6.82	0.00456	0.0261
heterochromatin organization (GO:0070828)	6.82	0.00456	0.0261
cytokinetic process (GO:0032506)	6.82	6.09e-05	0.000558
positive regulation of branching involved in ureteric bud morphogenesis (GO:0090190)	6.82	0.00456	0.0261
positive regulation of histone deacetylation (GO:0031065)	6.82	0.00456	0.0261
myeloid dendritic cell differentiation (GO:0043011)	6.82	0.00456	0.0261
regulation of microglial cell activation (GO:1903978)	6.82	0.00456	0.0261
dendritic spine morphogenesis (GO:0060997)	6.82	0.00456	0.0261
retina vasculature development in camera-type eye (GO:0061298)	6.82	0.00456	0.0261
regulation of cell growth involved in cardiac muscle cell development (GO:0061050)	6.82	0.00456	0.0261
regulation of actomyosin structure organization (GO:0110020)	6.82	2.77e-11	6.4e-10
regulation of transcription regulatory region DNA binding (GO:2000677)	6.82	9.1e-07	1.18e-05
osteoblast differentiation (GO:0001649)	6.82	5.45e-14	1.61e-12
regulation of T cell differentiation in thymus (GO:0033081)	6.82	0.000515	0.00387
regulation of histone H3-K9 methylation (GO:0051570)	6.82	0.000515	0.00387
regulation of long-term synaptic potentiation (GO:1900271)	6.82	7.39e-06	8.17e-05
response to lipoprotein particle (GO:0055094)	6.82	0.000515	0.00387
positive regulation of collagen metabolic process (GO:0010714)	6.82	0.000515	0.00386
cellular response to UV (GO:0034644)	6.82	1.76e-09	3.31e-08
ureteric bud morphogenesis (GO:0060675)	6.82	9.1e-07	1.18e-05
negative regulation of mitotic metaphase/anaphase transition (GO:0045841)	6.82	0.000515	0.00386
regulation of cell cycle G1/S phase transition (GO:1902806)	6.8	6.15e-19	2.64e-17
positive regulation of vasculature development (GO:1904018)	6.79	2.88e-20	1.32e-18
cardiac chamber morphogenesis (GO:0003206)	6.77	6.45e-14	1.9e-12
positive regulation of phospholipase activity (GO:0010518)	6.77	3.48e-07	4.81e-06
regulation of cell cycle arrest (GO:0071156)	6.76	4.12e-12	1.03e-10
positive regulation of reactive oxygen species metabolic process (GO:2000379)	6.76	3.29e-11	7.57e-10
tissue remodeling (GO:0048771)	6.76	3.29e-11	7.56e-10
positive regulation of protein localization to nucleus (GO:1900182)	6.74	2.09e-09	3.89e-08
regulation of endothelial cell proliferation (GO:0001936)	6.72	7.64e-14	2.22e-12
regulation of interferon-alpha production (GO:0032647)	6.72	0.000192	0.00157
positive regulation of actin filament bundle assembly (GO:0032233)	6.72	1.34e-07	1.97e-06
regulation of neuroinflammatory response (GO:0150077)	6.72	0.000192	0.00157
regulation of vascular endothelial growth factor production (GO:0010574)	6.72	0.000192	0.00157
regulation of leukocyte apoptotic process (GO:2000106)	6.71	8.04e-10	1.57e-08
regulation of gene silencing by miRNA (GO:0060964)	6.71	8.04e-10	1.57e-08
glial cell development (GO:0021782)	6.7	4.87e-12	1.21e-10
mesonephric tubule morphogenesis (GO:0072171)	6.7	1.08e-06	1.37e-05
positive regulation of nucleocytoplasmic transport (GO:0046824)	6.68	5.13e-08	7.95e-07
regulation of metanephros development (GO:0072215)	6.68	0.00165	0.0109
cholesterol efflux (GO:0033344)	6.68	0.00165	0.0109
negative regulation of stress-activated MAPK cascade (GO:0032873)	6.68	8.75e-06	9.52e-05
negative regulation of intrinsic apoptotic signaling pathway by p53 class mediator (GO:1902254)	6.68	0.00165	0.0109
regulation of non-canonical Wnt signaling pathway (GO:2000050)	6.68	0.00165	0.0109
circadian behavior (GO:0048512)	6.68	0.00165	0.0109
negative regulation of stress-activated protein kinase signaling cascade (GO:0070303)	6.68	8.75e-06	9.52e-05
muscle cell migration (GO:0014812)	6.68	0.00165	0.0108
positive regulation of glycolytic process (GO:0045821)	6.68	0.00165	0.0108
positive regulation of response to oxidative stress (GO:1902884)	6.68	0.00165	0.0108
mesenchymal cell differentiation (GO:0048762)	6.67	5.38e-16	1.85e-14
regulation of nitric oxide biosynthetic process (GO:0045428)	6.65	4.12e-07	5.62e-06
regulation of collagen biosynthetic process (GO:0032965)	6.64	7.21e-05	0.000648
negative regulation of striated muscle cell differentiation (GO:0051154)	6.64	7.21e-05	0.000648
respiratory system development (GO:0060541)	6.64	2.15e-20	9.91e-19
gastrulation (GO:0007369)	6.63	7.89e-17	2.9e-15
negative regulation of myeloid leukocyte differentiation (GO:0002762)	6.62	3.33e-06	3.89e-05
cell fate commitment (GO:0045165)	6.61	2.96e-25	1.68e-23
female sex differentiation (GO:0046660)	6.6	1.76e-11	4.14e-10
cellular response to transforming growth factor beta stimulus (GO:0071560)	6.6	1.95e-15	6.5e-14
regulation of hormone metabolic process (GO:0032350)	6.58	2.72e-05	0.000268
positive regulation of B cell proliferation (GO:0030890)	6.58	2.72e-05	0.000268
neuroinflammatory response (GO:0150076)	6.58	2.72e-05	0.000268
regulation of collagen metabolic process (GO:0010712)	6.58	2.72e-05	0.000268
startle response (GO:0001964)	6.58	0.000609	0.00445
viral genome replication (GO:0019079)	6.58	0.000609	0.00445
neurotrophin signaling pathway (GO:0038179)	6.58	0.000609	0.00445
branching involved in blood vessel morphogenesis (GO:0001569)	6.58	0.000609	0.00445
negative regulation of metaphase/anaphase transition of cell cycle (GO:1902100)	6.58	0.000609	0.00444
mitotic cytokinesis (GO:0000281)	6.58	6.05e-08	9.26e-07
positive regulation of cardiocyte differentiation (GO:1905209)	6.58	0.000609	0.00444
positive regulation of transforming growth factor beta receptor signaling pathway (GO:0030511)	6.58	0.000609	0.00444
positive regulation of cellular response to transforming growth factor beta stimulus (GO:1903846)	6.58	0.000609	0.00444
positive regulation of vascular endothelial growth factor production (GO:0010575)	6.58	0.000609	0.00443
regulation of phospholipase activity (GO:0010517)	6.58	6.05e-08	9.25e-07
striated muscle adaptation (GO:0014888)	6.58	0.000609	0.00443
negative regulation of muscle hypertrophy (GO:0014741)	6.58	0.000609	0.00443
cell fate specification (GO:0001708)	6.56	1.12e-09	2.15e-08
positive regulation of intrinsic apoptotic signaling pathway (GO:2001244)	6.54	4.85e-07	6.53e-06
regulation of lipid storage (GO:0010883)	6.53	1.03e-05	0.000111
negative regulation of B cell activation (GO:0050869)	6.51	0.000226	0.00184
epithelial cell migration (GO:0010631)	6.5	3.42e-09	6.23e-08
aorta development (GO:0035904)	6.5	3.92e-06	4.53e-05
response to ischemia (GO:0002931)	6.5	3.92e-06	4.53e-05
regulation of multicellular organism growth (GO:0040014)	6.49	7.12e-08	1.08e-06
lymphocyte differentiation (GO:0030098)	6.48	3.92e-23	2.01e-21
digestive tract development (GO:0048565)	6.48	4.52e-13	1.23e-11
response to decreased oxygen levels (GO:0036293)	6.47	2.85e-34	2.2e-32
positive regulation of oxidoreductase activity (GO:0051353)	6.46	1.49e-06	1.87e-05
positive regulation of DNA binding (GO:0043388)	6.46	1.49e-06	1.87e-05
positive regulation of cardiac muscle cell differentiation (GO:2000727)	6.46	0.00538	0.0304
response to nitric oxide (GO:0071731)	6.46	0.00538	0.0304
regulation of exit from mitosis (GO:0007096)	6.46	0.00538	0.0304
glomerulus vasculature development (GO:0072012)	6.46	0.00538	0.0304
negative regulation of interleukin-8 production (GO:0032717)	6.46	0.00538	0.0304
osteoblast development (GO:0002076)	6.46	0.00538	0.0304
negative regulation of oxidative stress-induced intrinsic apoptotic signaling pathway (GO:1902176)	6.46	0.00538	0.0304
cellular response to reactive nitrogen species (GO:1902170)	6.46	0.00538	0.0304
thymic T cell selection (GO:0045061)	6.46	0.00538	0.0304
positive regulation of actin cytoskeleton reorganization (GO:2000251)	6.46	0.00538	0.0303
positive regulation of histone H3-K4 methylation (GO:0051571)	6.46	0.00538	0.0303
response to muscle stretch (GO:0035994)	6.46	0.00538	0.0303
postsynapse assembly (GO:0099068)	6.46	0.00538	0.0303
retinal ganglion cell axon guidance (GO:0031290)	6.46	0.00538	0.0303
positive regulation of nuclear-transcribed mRNA catabolic process, deadenylation-dependent decay (GO:1900153)	6.46	0.00538	0.0303
androgen receptor signaling pathway (GO:0030521)	6.46	8.49e-05	0.00075
maintenance of gastrointestinal epithelium (GO:0030277)	6.46	0.00538	0.0303
negative regulation of muscle cell apoptotic process (GO:0010656)	6.46	8.49e-05	0.00075
cardiac right ventricle morphogenesis (GO:0003215)	6.46	0.00538	0.0303
regulation of animal organ formation (GO:0003156)	6.46	8.49e-05	0.00075
response to hypoxia (GO:0001666)	6.45	7.87e-33	5.83e-31
positive regulation of small molecule metabolic process (GO:0062013)	6.44	2.55e-14	7.79e-13
regulation of alpha-beta T cell differentiation (GO:0046637)	6.44	5.7e-07	7.55e-06
regulation of lamellipodium organization (GO:1902743)	6.43	3.2e-05	0.000312
positive regulation of protein acetylation (GO:1901985)	6.43	3.2e-05	0.000312
kidney epithelium development (GO:0072073)	6.43	5.31e-13	1.44e-11
cortical actin cytoskeleton organization (GO:0030866)	6.43	3.2e-05	0.000312
collagen catabolic process (GO:0030574)	6.43	3.2e-05	0.000312
negative regulation of epithelial cell apoptotic process (GO:1904036)	6.43	3.2e-05	0.000312
endothelial cell migration (GO:0043542)	6.42	2.18e-07	3.13e-06
regulation of protein import (GO:1904589)	6.42	2.18e-07	3.12e-06
regulation of phospholipid metabolic process (GO:1903725)	6.41	1.54e-09	2.92e-08
positive regulation of lipase activity (GO:0060193)	6.4	8.35e-08	1.26e-06
positive regulation of myeloid cell differentiation (GO:0045639)	6.4	5.93e-10	1.17e-08
signal transduction by p53 class mediator (GO:0072331)	6.4	4.23e-12	1.06e-10
regulation of extrinsic apoptotic signaling pathway in absence of ligand (GO:2001239)	6.4	1.21e-05	0.000128
endothelial cell proliferation (GO:0001935)	6.4	0.00195	0.0125
protein localization to cell junction (GO:1902414)	6.4	0.00195	0.0125
regulation of neuron apoptotic process (GO:0043523)	6.4	9.64e-21	4.56e-19
somatic stem cell division (GO:0048103)	6.4	0.00195	0.0125
inositol phosphate-mediated signaling (GO:0048016)	6.4	0.00195	0.0125
adrenal gland development (GO:0030325)	6.4	0.00195	0.0125
negative regulation of alpha-beta T cell differentiation (GO:0046639)	6.4	0.00195	0.0125
positive regulation of insulin receptor signaling pathway (GO:0046628)	6.4	0.00195	0.0125
rhythmic behavior (GO:0007622)	6.4	0.00195	0.0125
low-density lipoprotein particle clearance (GO:0034383)	6.4	0.00195	0.0125
regulation of carbohydrate biosynthetic process (GO:0043255)	6.38	2.28e-10	4.7e-09
response to oxygen levels (GO:0070482)	6.38	9.84e-36	7.96e-34
regeneration (GO:0031099)	6.37	1.68e-15	5.6e-14
positive regulation of cell cycle process (GO:0090068)	6.37	1.12e-27	6.9e-26
mesenchyme development (GO:0060485)	6.37	1.13e-20	5.32e-19
rhythmic process (GO:0048511)	6.37	6.73e-26	3.94e-24
myeloid cell homeostasis (GO:0002262)	6.36	3.36e-11	7.71e-10
leukocyte differentiation (GO:0002521)	6.36	4.76e-32	3.43e-30
positive regulation of lamellipodium organization (GO:1902745)	6.35	0.000715	0.00515
negative regulation of CD4-positive, alpha-beta T cell activation (GO:2000515)	6.35	0.000715	0.00515
Schwann cell development (GO:0014044)	6.35	0.000715	0.00515
regulation of extrinsic apoptotic signaling pathway via death domain receptors (GO:1902041)	6.35	1.75e-06	2.15e-05
negative regulation of dendrite development (GO:2000171)	6.35	0.000715	0.00515
cardiocyte differentiation (GO:0035051)	6.35	1.29e-11	3.07e-10
gene silencing by RNA (GO:0031047)	6.35	4.71e-09	8.43e-08
regulation of muscle cell differentiation (GO:0051147)	6.34	5.13e-15	1.64e-13
negative regulation of BMP signaling pathway (GO:0030514)	6.34	6.69e-07	8.78e-06
regulation of protein import into nucleus (GO:0042306)	6.34	6.69e-07	8.77e-06
positive regulation of cell migration (GO:0030335)	6.33	3.23e-48	4.21e-46
regulation of endothelial cell differentiation (GO:0045601)	6.32	0.000266	0.00212
embryonic digestive tract development (GO:0048566)	6.32	0.000266	0.00212
negative regulation of exocytosis (GO:0045920)	6.32	0.000266	0.00212
regulation of amyloid precursor protein catabolic process (GO:1902991)	6.32	0.000266	0.00212
membrane protein proteolysis (GO:0033619)	6.3	9.95e-05	0.000871
stem cell differentiation (GO:0048863)	6.3	6e-15	1.91e-13
positive regulation of smoothened signaling pathway (GO:0045880)	6.3	9.95e-05	0.00087
renal tubule development (GO:0061326)	6.29	1.44e-08	2.42e-07
epithelium migration (GO:0090132)	6.28	5.51e-09	9.74e-08
lung alveolus development (GO:0048286)	6.28	3.75e-05	0.000358
negative regulation of histone modification (GO:0031057)	6.28	3.75e-05	0.000358
cell differentiation involved in kidney development (GO:0061005)	6.28	3.75e-05	0.000358
response to UV (GO:0009411)	6.27	1.25e-13	3.6e-12
regulation of epithelial cell proliferation (GO:0050678)	6.27	7.67e-31	5.31e-29
response to epidermal growth factor (GO:0070849)	6.27	1.42e-05	0.000148
positive regulation of cell-matrix adhesion (GO:0001954)	6.26	5.38e-06	6.07e-05
columnar/cuboidal epithelial cell development (GO:0002066)	6.26	5.38e-06	6.06e-05
gland development (GO:0048732)	6.23	9.64e-38	8.43e-36
regulation of mitochondrial membrane permeability (GO:0046902)	6.22	1.14e-07	1.7e-06
regulation of glucose transmembrane transport (GO:0010827)	6.22	1.14e-07	1.7e-06
nephron tubule development (GO:0072080)	6.22	4.38e-08	6.89e-07
associative learning (GO:0008306)	6.22	4.38e-08	6.89e-07
regulation of chemokine production (GO:0032642)	6.21	1.68e-08	2.8e-07
regulation of ossification (GO:0030278)	6.21	9.63e-18	3.78e-16
negative regulation of protein serine/threonine kinase activity (GO:0071901)	6.19	1.16e-12	3.05e-11
hepaticobiliary system development (GO:0061008)	6.19	1.16e-12	3.04e-11
peptidyl-serine phosphorylation (GO:0018105)	6.18	5.32e-16	1.84e-14
regulation of reactive oxygen species metabolic process (GO:2000377)	6.18	7.74e-17	2.86e-15
regulation of vasculature development (GO:1901342)	6.16	3.82e-29	2.48e-27
regulation of membrane permeability (GO:0090559)	6.14	1.95e-08	3.24e-07
regulation of lipid catabolic process (GO:0050994)	6.14	6.28e-06	7e-05
response to cocaine (GO:0042220)	6.14	6.28e-06	7e-05
cellular response to alcohol (GO:0097306)	6.14	1.95e-08	3.24e-07
intrinsic apoptotic signaling pathway (GO:0097193)	6.14	7.6e-14	2.22e-12
negative regulation of oxidative stress-induced neuron death (GO:1903204)	6.14	0.0063	0.0341
salivary gland morphogenesis (GO:0007435)	6.14	0.000836	0.00594
lung epithelial cell differentiation (GO:0060487)	6.14	0.0063	0.0341
regulation of monocyte differentiation (GO:0045655)	6.14	0.0063	0.0341
growth hormone receptor signaling pathway (GO:0060396)	6.14	0.0063	0.0341
negative regulation of mitotic sister chromatid separation (GO:2000816)	6.14	0.000836	0.00594
face development (GO:0060324)	6.14	1.65e-05	0.00017
negative regulation of endothelial cell proliferation (GO:0001937)	6.14	0.000116	0.000997
protein-lipid complex assembly (GO:0065005)	6.14	0.000836	0.00594
positive regulation of superoxide anion generation (GO:0032930)	6.14	0.0063	0.0341
leukocyte homeostasis (GO:0001776)	6.14	3.48e-07	4.82e-06
pericardium development (GO:0060039)	6.14	0.0063	0.0341
mitotic G2/M transition checkpoint (GO:0044818)	6.14	0.000836	0.00594
Schwann cell differentiation (GO:0014037)	6.14	0.00031	0.00245
cartilage condensation (GO:0001502)	6.14	0.0063	0.0341
endoplasmic reticulum calcium ion homeostasis (GO:0032469)	6.14	0.00228	0.0142
positive regulation of response to endoplasmic reticulum stress (GO:1905898)	6.14	0.000116	0.000997
negative regulation of neurotransmitter transport (GO:0051589)	6.14	0.00228	0.0142
regulation of stress fiber assembly (GO:0051492)	6.14	7.5e-09	1.31e-07
positive regulation of filopodium assembly (GO:0051491)	6.14	0.000836	0.00593
cochlea morphogenesis (GO:0090103)	6.14	0.00228	0.0142
cellular response to interleukin-7 (GO:0098761)	6.14	0.000836	0.00593
response to interleukin-7 (GO:0098760)	6.14	0.000836	0.00593
ERK1 and ERK2 cascade (GO:0070371)	6.14	0.000836	0.00593
photoperiodism (GO:0009648)	6.14	0.00228	0.0142
lymphocyte apoptotic process (GO:0070227)	6.14	0.0063	0.0341
regulation of cellular respiration (GO:0043457)	6.14	0.000836	0.00592
regulation of cellular response to oxidative stress (GO:1900407)	6.14	5.1e-08	7.91e-07
amyloid-beta metabolic process (GO:0050435)	6.14	0.0063	0.034
cellular response to platelet-derived growth factor stimulus (GO:0036120)	6.14	0.0063	0.034
response to amino acid (GO:0043200)	6.14	2.39e-11	5.58e-10
neurotrophin TRK receptor signaling pathway (GO:0048011)	6.14	0.0063	0.034
digestive system development (GO:0055123)	6.14	5.18e-13	1.41e-11
positive regulation of tumor necrosis factor biosynthetic process (GO:0042535)	6.14	0.0063	0.034
middle ear morphogenesis (GO:0042474)	6.14	0.0063	0.034
negative regulation of lipid storage (GO:0010888)	6.14	0.0063	0.034
embryonic hemopoiesis (GO:0035162)	6.14	0.0063	0.034
positive regulation of cytokine biosynthetic process (GO:0042108)	6.14	3.48e-07	4.81e-06
positive regulation of autophagy of mitochondrion (GO:1903599)	6.14	0.0063	0.034
negative regulation of receptor signaling pathway via JAK-STAT (GO:0046426)	6.14	0.0063	0.034
myeloid cell differentiation (GO:0030099)	6.14	1.48e-20	6.95e-19
regulation of reactive oxygen species biosynthetic process (GO:1903426)	6.14	7.5e-09	1.31e-07
eosinophil migration (GO:0072677)	6.14	0.0063	0.0339
negative regulation of cytokine production involved in immune response (GO:0002719)	6.14	0.00228	0.0142
negative regulation of regulated secretory pathway (GO:1903306)	6.14	0.00228	0.0142
epithelial tube morphogenesis (GO:0060562)	6.12	2.71e-27	1.66e-25
liver development (GO:0001889)	6.09	4.1e-12	1.03e-10
positive regulation of cell motility (GO:2000147)	6.09	3.06e-47	3.83e-45
regulation of cell junction assembly (GO:1901888)	6.08	3.35e-09	6.1e-08
positive regulation of developmental growth (GO:0048639)	6.07	3.2e-16	1.13e-14
neural crest cell differentiation (GO:0014033)	6.07	2.27e-08	3.71e-07
regulation of neuron death (GO:1901214)	6.06	1.59e-27	9.76e-26
vasculogenesis (GO:0001570)	6.06	4.05e-07	5.54e-06
cellular response to amino acid stimulus (GO:0071230)	6.06	4.05e-07	5.53e-06
tissue regeneration (GO:0042246)	6.05	1.06e-06	1.36e-05
positive regulation of chemokine production (GO:0032722)	6.04	2.78e-06	3.28e-05
mitotic cell cycle phase transition (GO:0044772)	6.03	4.85e-24	2.64e-22
regulation of glucose import (GO:0046324)	6.03	7.3e-06	8.07e-05
intrinsic apoptotic signaling pathway by p53 class mediator (GO:0072332)	6.02	1.92e-05	0.000196
positive regulation of cellular component movement (GO:0051272)	6.02	9.54e-48	1.22e-45
negative regulation of small molecule metabolic process (GO:0062014)	6.02	1.49e-09	2.83e-08
response to nicotine (GO:0035094)	6.02	1.92e-05	0.000196
extrinsic apoptotic signaling pathway (GO:0097191)	6.02	3.88e-09	7e-08
negative regulation of oxidative stress-induced cell death (GO:1903202)	6.01	5.08e-05	0.000474
negative regulation of cellular response to oxidative stress (GO:1900408)	6.01	5.08e-05	0.000474
positive regulation of alpha-beta T cell differentiation (GO:0046638)	6.01	5.08e-05	0.000474
regulation of angiogenesis (GO:0045765)	6	3.44e-25	1.94e-23
blastocyst formation (GO:0001825)	5.99	0.000135	0.00115
response to dexamethasone (GO:0071548)	5.99	0.000135	0.00115
homeostasis of number of cells (GO:0048872)	5.99	1.06e-17	4.13e-16
aging (GO:0007568)	5.99	6.53e-24	3.49e-22
positive regulation of lipid metabolic process (GO:0045834)	5.98	3.61e-13	9.99e-12
cerebellar cortex morphogenesis (GO:0021696)	5.97	0.000361	0.00281
neural tube patterning (GO:0021532)	5.97	0.000361	0.00281
negative regulation of intracellular steroid hormone receptor signaling pathway (GO:0033144)	5.97	0.000361	0.00281
positive regulation of multicellular organism growth (GO:0040018)	5.97	0.000361	0.00281
cardiac ventricle morphogenesis (GO:0003208)	5.97	4.7e-07	6.33e-06
positive regulation of cell cycle (GO:0045787)	5.97	1.11e-32	8.06e-31
negative regulation of leukocyte differentiation (GO:1902106)	5.96	1.73e-09	3.25e-08
nephron epithelium morphogenesis (GO:0072088)	5.96	1.23e-06	1.56e-05
cellular response to nutrient (GO:0031670)	5.96	1.23e-06	1.56e-05
negative regulation of epithelial cell proliferation (GO:0050680)	5.95	1.67e-11	3.94e-10
regulation of gene silencing (GO:0060968)	5.95	1.67e-11	3.93e-10
behavioral fear response (GO:0001662)	5.94	0.000971	0.00682
peptidyl-tyrosine autophosphorylation (GO:0038083)	5.94	0.000971	0.00681
regulation of intrinsic apoptotic signaling pathway by p53 class mediator (GO:1902253)	5.94	0.000971	0.00681
negative regulation of chromosome separation (GO:1905819)	5.94	0.000971	0.00681
epidermis morphogenesis (GO:0048730)	5.94	0.000971	0.00681
negative regulation of lymphocyte apoptotic process (GO:0070229)	5.94	0.000971	0.0068
regulation of fibroblast migration (GO:0010762)	5.94	0.000971	0.0068
negative regulation of anion transport (GO:1903792)	5.94	0.000971	0.0068
hyaluronan metabolic process (GO:0030212)	5.94	0.000971	0.00679
regulation of cell fate commitment (GO:0010453)	5.94	0.000971	0.00679
cellular response to oxidative stress (GO:0034599)	5.94	4.91e-20	2.22e-18
embryonic placenta development (GO:0001892)	5.93	3.06e-08	4.91e-07
positive regulation of phosphatidylinositol 3-kinase signaling (GO:0014068)	5.93	3.06e-08	4.9e-07
regulation of steroid biosynthetic process (GO:0050810)	5.93	3.06e-08	4.9e-07
positive regulation of transmembrane receptor protein serine/threonine kinase signaling pathway (GO:0090100)	5.92	7.69e-10	1.51e-08
regulation of interferon-gamma-mediated signaling pathway (GO:0060334)	5.91	0.00265	0.0163
regulation of response to interferon-gamma (GO:0060330)	5.91	0.00265	0.0163
lymphocyte homeostasis (GO:0002260)	5.91	2.23e-05	0.000223
pharyngeal system development (GO:0060037)	5.91	0.00265	0.0163
positive regulation of cholesterol transport (GO:0032376)	5.91	0.00265	0.0163
positive regulation of sterol transport (GO:0032373)	5.91	0.00265	0.0163
bone cell development (GO:0098751)	5.91	0.00265	0.0163
cellular response to nerve growth factor stimulus (GO:1990090)	5.91	2.23e-05	0.000223
positive regulation of cellular response to insulin stimulus (GO:1900078)	5.91	0.00265	0.0163
regulation of telomere capping (GO:1904353)	5.91	0.00265	0.0163
regulation of androgen receptor signaling pathway (GO:0060765)	5.91	0.00265	0.0163
positive regulation of alcohol biosynthetic process (GO:1902932)	5.91	0.00265	0.0163
mesoderm development (GO:0007498)	5.9	5.04e-11	1.13e-09
transmembrane receptor protein serine/threonine kinase signaling pathway (GO:0007178)	5.89	1.13e-16	4.11e-15
nephron epithelium development (GO:0072009)	5.89	5.21e-09	9.24e-08
tube morphogenesis (GO:0035239)	5.89	1.85e-54	3.07e-52
positive regulation of gliogenesis (GO:0014015)	5.89	5.44e-07	7.22e-06
nephron morphogenesis (GO:0072028)	5.87	1.42e-06	1.78e-05
negative regulation of epithelial cell migration (GO:0010633)	5.87	1.42e-06	1.78e-05
gliogenesis (GO:0042063)	5.87	1.21e-18	4.99e-17
cell cycle phase transition (GO:0044770)	5.86	1.58e-23	8.24e-22
positive regulation of locomotion (GO:0040017)	5.86	8.96e-47	1.09e-44
positive regulation of ossification (GO:0045778)	5.85	9.22e-08	1.38e-06
lung cell differentiation (GO:0060479)	5.85	0.00732	0.0385
positive regulation of glial cell differentiation (GO:0045687)	5.85	0.000156	0.00131
positive regulation of cell adhesion mediated by integrin (GO:0033630)	5.85	0.00732	0.0385
regulation of autophagy of mitochondrion (GO:1903146)	5.85	0.000156	0.00131
central nervous system myelination (GO:0022010)	5.85	0.00732	0.0385
positive regulation of stem cell differentiation (GO:2000738)	5.85	0.00732	0.0385
negative regulation of cellular response to drug (GO:2001039)	5.85	0.00732	0.0385
regulation of endothelial cell chemotaxis (GO:2001026)	5.85	0.00732	0.0385
regulation of intracellular estrogen receptor signaling pathway (GO:0033146)	5.85	0.000156	0.00131
negative regulation of chemokine production (GO:0032682)	5.85	0.00732	0.0385
cellular response to growth hormone stimulus (GO:0071378)	5.85	0.00732	0.0385
positive regulation of lymphocyte chemotaxis (GO:0140131)	5.85	0.00732	0.0384
regulation of establishment of cell polarity (GO:2000114)	5.85	0.00732	0.0384
axon ensheathment in central nervous system (GO:0032291)	5.85	0.00732	0.0384
cell aggregation (GO:0098743)	5.85	0.00732	0.0384
negative regulation of receptor signaling pathway via STAT (GO:1904893)	5.85	0.00732	0.0384
response to platelet-derived growth factor (GO:0036119)	5.85	0.00732	0.0384
positive regulation of long-term synaptic potentiation (GO:1900273)	5.85	0.00732	0.0384
entrainment of circadian clock by photoperiod (GO:0043153)	5.85	0.00732	0.0384
regulation of nuclear-transcribed mRNA catabolic process, deadenylation-dependent decay (GO:1900151)	5.85	0.00732	0.0383
kidney vasculature development (GO:0061440)	5.85	0.00732	0.0383
renal system vasculature development (GO:0061437)	5.85	0.00732	0.0383
positive regulation of glycoprotein biosynthetic process (GO:0010560)	5.85	0.00732	0.0383
positive regulation of mesonephros development (GO:0061213)	5.85	0.00732	0.0383
regulation of focal adhesion assembly (GO:0051893)	5.85	3.73e-06	4.34e-05
regulation of cell-substrate junction assembly (GO:0090109)	5.85	3.73e-06	4.34e-05
regulation of intracellular steroid hormone receptor signaling pathway (GO:0033143)	5.83	2.41e-07	3.43e-06
mitotic interphase (GO:0051329)	5.83	2.41e-07	3.43e-06
interphase (GO:0051325)	5.83	2.41e-07	3.42e-06
negative regulation of DNA binding (GO:0043392)	5.82	9.78e-06	0.000105
tissue migration (GO:0090130)	5.82	1.57e-08	2.62e-07
negative regulation of extrinsic apoptotic signaling pathway in absence of ligand (GO:2001240)	5.81	0.000417	0.0032
Wnt signaling pathway, calcium modulating pathway (GO:0007223)	5.81	0.000417	0.00319
mitotic spindle assembly (GO:0090307)	5.81	0.000417	0.00319
negative regulation of signal transduction in absence of ligand (GO:1901099)	5.81	0.000417	0.00319
positive regulation of mitochondrial outer membrane permeabilization involved in apoptotic signaling pathway (GO:1901030)	5.81	0.000417	0.00319
skeletal muscle tissue regeneration (GO:0043403)	5.81	0.000417	0.00319
regulation of gastrulation (GO:0010470)	5.81	0.000417	0.00319
cellular response to decreased oxygen levels (GO:0036294)	5.81	1.74e-16	6.27e-15
negative regulation of lymphocyte differentiation (GO:0045620)	5.79	2.57e-05	0.000255
glomerulus development (GO:0032835)	5.79	2.57e-05	0.000254
regulation of chondrocyte differentiation (GO:0032330)	5.79	2.57e-05	0.000254
positive regulation of phospholipid metabolic process (GO:1903727)	5.79	2.57e-05	0.000254
natural killer cell activation (GO:0030101)	5.79	2.57e-05	0.000254
regulation of myeloid leukocyte differentiation (GO:0002761)	5.79	1.75e-10	3.64e-09
cellular response to hypoxia (GO:0071456)	5.79	1.2e-15	4.05e-14
ERBB signaling pathway (GO:0038127)	5.79	1.64e-06	2.04e-05
cellular response to retinoic acid (GO:0071300)	5.79	1.64e-06	2.04e-05
negative regulation of ERK1 and ERK2 cascade (GO:0070373)	5.79	1.64e-06	2.04e-05
intracellular steroid hormone receptor signaling pathway (GO:0030518)	5.79	1.64e-06	2.04e-05
renal tubule morphogenesis (GO:0061333)	5.79	1.64e-06	2.03e-05
cardiac chamber development (GO:0003205)	5.78	4.84e-14	1.44e-12
regulation of epithelial cell differentiation (GO:0030856)	5.76	5.06e-12	1.26e-10
positive regulation of biomineralization (GO:0110151)	5.76	6.8e-05	0.000615
long-term synaptic potentiation (GO:0060291)	5.76	6.8e-05	0.000614
regulation of lipase activity (GO:0060191)	5.76	1.81e-08	3.01e-07
behavioral defense response (GO:0002209)	5.76	0.00112	0.00768
cellular response to dexamethasone stimulus (GO:0071549)	5.76	0.00112	0.00768
positive regulation of DNA-templated transcription, initiation (GO:2000144)	5.76	0.00112	0.00767
positive regulation of biomineral tissue development (GO:0070169)	5.76	6.8e-05	0.000614
histone deacetylation (GO:0016575)	5.76	6.8e-05	0.000614
phosphatidylinositol-mediated signaling (GO:0048015)	5.76	2.77e-07	3.9e-06
negative regulation of cytokine biosynthetic process (GO:0042036)	5.76	0.00112	0.00767
cardiac ventricle development (GO:0003231)	5.76	7.74e-11	1.69e-09
T cell activation (GO:0042110)	5.75	9.38e-19	3.94e-17
regulation of fat cell differentiation (GO:0045598)	5.74	2.01e-10	4.18e-09
positive regulation of peptidyl-serine phosphorylation (GO:0033138)	5.74	3.08e-09	5.63e-08
urogenital system development (GO:0001655)	5.73	9.86e-25	5.47e-23
regulation of actin filament bundle assembly (GO:0032231)	5.72	8e-09	1.38e-07
response to growth factor (GO:0070848)	5.71	3.75e-41	3.64e-39
pituitary gland development (GO:0021983)	5.71	0.00018	0.00149
regulation of DNA binding (GO:0051101)	5.71	8.92e-11	1.94e-09
embryonic skeletal system morphogenesis (GO:0048704)	5.7	2.08e-08	3.43e-07
organ growth (GO:0035265)	5.7	2.08e-08	3.42e-07
regulation of phosphatidylinositol 3-kinase signaling (GO:0014066)	5.7	2.32e-10	4.77e-09
negative regulation of vasculature development (GO:1901343)	5.7	2.32e-10	4.77e-09
peptidyl-tyrosine phosphorylation (GO:0018108)	5.69	2.58e-12	6.61e-11
regulation of response to wounding (GO:1903034)	5.69	2.83e-14	8.62e-13
cerebellar cortex formation (GO:0021697)	5.69	0.00305	0.0187
regulation of epidermal growth factor-activated receptor activity (GO:0007176)	5.69	0.00305	0.0187
stem cell proliferation (GO:0072089)	5.69	2.97e-05	0.00029
mesenchymal cell development (GO:0014031)	5.69	3.19e-07	4.46e-06
positive regulation of protein insertion into mitochondrial membrane involved in apoptotic signaling pathway (GO:1900740)	5.69	0.00305	0.0187
regulation of protein insertion into mitochondrial membrane involved in apoptotic signaling pathway (GO:1900739)	5.69	0.00305	0.0187
entrainment of circadian clock (GO:0009649)	5.69	0.00305	0.0187
hair follicle morphogenesis (GO:0031069)	5.69	0.00305	0.0187
regulation of necrotic cell death (GO:0010939)	5.69	0.00305	0.0187
negative regulation of epithelial to mesenchymal transition (GO:0010719)	5.69	0.00305	0.0187
epithelial structure maintenance (GO:0010669)	5.69	0.00305	0.0186
epithelial cell apoptotic process (GO:1904019)	5.69	0.00305	0.0186
cell cycle arrest (GO:0007050)	5.68	6.7e-12	1.65e-10
nephron tubule morphogenesis (GO:0072078)	5.67	4.95e-06	5.62e-05
negative regulation of transmembrane receptor protein serine/threonine kinase signaling pathway (GO:0090101)	5.67	1.03e-10	2.22e-09
regulation of myeloid cell differentiation (GO:0045637)	5.67	3.76e-18	1.51e-16
positive regulation of lymphocyte migration (GO:2000403)	5.66	0.000481	0.00363
cellular response to estradiol stimulus (GO:0071392)	5.66	0.000481	0.00362
positive regulation of embryonic development (GO:0040019)	5.66	0.000481	0.00362
negative regulation of insulin secretion (GO:0046676)	5.66	0.000481	0.00362
cellular response to glucose starvation (GO:0042149)	5.66	0.000481	0.00362
regulation of cell-substrate adhesion (GO:0010810)	5.65	1.55e-16	5.59e-15
positive regulation of cell division (GO:0051781)	5.65	1.41e-07	2.06e-06
epidermal growth factor receptor signaling pathway (GO:0007173)	5.64	7.83e-05	0.000697
negative regulation of leukocyte apoptotic process (GO:2000107)	5.64	7.83e-05	0.000697
negative regulation of response to oxidative stress (GO:1902883)	5.64	7.83e-05	0.000696
cellular response to oxygen levels (GO:0071453)	5.63	6.8e-17	2.52e-15
steroid hormone mediated signaling pathway (GO:0043401)	5.63	6.92e-10	1.36e-08
regulation of cartilage development (GO:0061035)	5.62	2.17e-06	2.63e-05
response to antibiotic (GO:0046677)	5.62	6.09e-24	3.27e-22
positive regulation of lipid biosynthetic process (GO:0046889)	5.62	3.67e-07	5.06e-06
erythrocyte differentiation (GO:0030218)	5.62	3.67e-07	5.06e-06
regulation of biomineralization (GO:0110149)	5.61	6.22e-08	9.49e-07
regulation of biomineral tissue development (GO:0070167)	5.61	6.22e-08	9.48e-07
peptidyl-tyrosine dephosphorylation (GO:0035335)	5.61	1.06e-08	1.81e-07
cellular response to radiation (GO:0071478)	5.6	2.54e-13	7.09e-12
response to alcohol (GO:0097305)	5.59	9.48e-19	3.97e-17
blood vessel morphogenesis (GO:0048514)	5.59	1.26e-30	8.58e-29
salivary gland development (GO:0007431)	5.58	0.00129	0.00873
negative regulation of T cell differentiation (GO:0045581)	5.58	0.000207	0.00169
lymph vessel development (GO:0001945)	5.58	0.00844	0.0435
dorsal spinal cord development (GO:0021516)	5.58	0.00844	0.0435
myeloid dendritic cell activation (GO:0001773)	5.58	0.00844	0.0435
negative regulation of organic acid transport (GO:0032891)	5.58	0.00844	0.0435
positive regulation of interferon-beta production (GO:0032728)	5.58	0.00129	0.00873
negative regulation of mitotic sister chromatid segregation (GO:0033048)	5.58	0.00129	0.00872
peptidyl-tyrosine modification (GO:0018212)	5.58	3.9e-12	9.87e-11
peptidyl-serine modification (GO:0018209)	5.58	3.18e-15	1.03e-13
response to interleukin-4 (GO:0070670)	5.58	0.00129	0.00872
transepithelial transport (GO:0070633)	5.58	0.00844	0.0435
negative regulation of chondrocyte differentiation (GO:0032331)	5.58	0.00844	0.0435
regulation of branching involved in ureteric bud morphogenesis (GO:0090189)	5.58	0.00844	0.0435
protein insertion into mitochondrial membrane (GO:0051204)	5.58	0.00844	0.0434
regulation of nuclease activity (GO:0032069)	5.58	0.00844	0.0434
response to nerve growth factor (GO:1990089)	5.58	3.41e-05	0.00033
epithelial cell differentiation involved in kidney development (GO:0035850)	5.58	0.00129	0.00872
regulation of vascular endothelial growth factor receptor signaling pathway (GO:0030947)	5.58	0.00129	0.00871
negative regulation of cardiac muscle tissue development (GO:0055026)	5.58	0.00129	0.00871
fear response (GO:0042596)	5.58	0.00129	0.00871
cellular response to angiotensin (GO:1904385)	5.58	0.00844	0.0434
positive regulation of mitotic sister chromatid segregation (GO:0062033)	5.58	0.00844	0.0434
exocrine system development (GO:0035272)	5.58	0.000207	0.00169
positive regulation of vasoconstriction (GO:0045907)	5.58	0.00129	0.0087
placenta blood vessel development (GO:0060674)	5.58	0.00129	0.0087
developmental growth involved in morphogenesis (GO:0060560)	5.56	2.06e-09	3.85e-08
endothelium development (GO:0003158)	5.55	7.13e-08	1.08e-06
positive regulation of growth (GO:0045927)	5.55	3.41e-20	1.56e-18
heart morphogenesis (GO:0003007)	5.55	1.25e-18	5.14e-17
inositol lipid-mediated signaling (GO:0048017)	5.55	4.21e-07	5.72e-06
positive regulation of response to wounding (GO:1903036)	5.54	2.49e-06	2.98e-05
intracellular receptor signaling pathway (GO:0030522)	5.54	1.6e-15	5.36e-14
blood vessel development (GO:0001568)	5.54	1.91e-36	1.6e-34
protein deacylation (GO:0035601)	5.54	1.49e-05	0.000155
positive regulation of alpha-beta T cell activation (GO:0046635)	5.54	1.49e-05	0.000155
regulation of transforming growth factor beta receptor signaling pathway (GO:0017015)	5.53	5.35e-09	9.48e-08
response to axon injury (GO:0048678)	5.53	8.98e-05	0.000791
post-embryonic development (GO:0009791)	5.52	1.85e-07	2.69e-06
regulation of response to oxidative stress (GO:1902882)	5.52	1.85e-07	2.68e-06
nephron development (GO:0072006)	5.52	4.02e-10	8.08e-09
regulation of intrinsic apoptotic signaling pathway in response to DNA damage (GO:1902229)	5.51	0.000552	0.0041
regulation of NMDA receptor activity (GO:2000310)	5.51	0.000552	0.0041
regulation of actin cytoskeleton reorganization (GO:2000249)	5.51	0.000552	0.0041
negative regulation of extrinsic apoptotic signaling pathway via death domain receptors (GO:1902042)	5.51	0.000552	0.0041
reproductive structure development (GO:0048608)	5.51	4.48e-31	3.12e-29
negative regulation of extrinsic apoptotic signaling pathway (GO:2001237)	5.5	1.39e-08	2.34e-07
negative regulation of protein kinase activity (GO:0006469)	5.5	5.89e-17	2.19e-15
response to mechanical stimulus (GO:0009612)	5.49	3.52e-16	1.22e-14
positive regulation of apoptotic signaling pathway (GO:2001235)	5.49	1.68e-13	4.78e-12
regulation of B cell differentiation (GO:0045577)	5.48	0.00351	0.0209
endochondral ossification (GO:0001958)	5.48	0.00351	0.0209
positive regulation of receptor internalization (GO:0002092)	5.48	0.00351	0.0209
positive regulation of behavior (GO:0048520)	5.48	0.00351	0.0209
regulation of lymphocyte apoptotic process (GO:0070228)	5.48	3.9e-05	0.000372
replacement ossification (GO:0036075)	5.48	0.00351	0.0209
regulation of endoplasmic reticulum unfolded protein response (GO:1900101)	5.48	0.00351	0.0209
positive regulation of steroid metabolic process (GO:0045940)	5.48	0.00351	0.0209
placenta development (GO:0001890)	5.48	5.86e-12	1.44e-10
regulation of BMP signaling pathway (GO:0030510)	5.47	3.6e-08	5.71e-07
response to hexose (GO:0009746)	5.47	3.45e-11	7.88e-10
reproductive system development (GO:0061458)	5.46	7.7e-31	5.31e-29
regulation of protein kinase B signaling (GO:0051896)	5.46	1.76e-16	6.32e-15
cellular response to epidermal growth factor stimulus (GO:0071364)	5.46	0.000238	0.00193
positive regulation of purine nucleotide metabolic process (GO:1900544)	5.46	0.000238	0.00193
connective tissue development (GO:0061448)	5.46	1.76e-16	6.31e-15
positive regulation of ATP metabolic process (GO:1903580)	5.46	0.000238	0.00193
positive regulation of nucleotide metabolic process (GO:0045981)	5.46	0.000238	0.00192
macromolecule deacylation (GO:0098732)	5.45	1.7e-05	0.000174
cardiac cell development (GO:0055006)	5.45	1.7e-05	0.000174
positive regulation of chemotaxis (GO:0050921)	5.44	8.94e-11	1.94e-09
regulation of fatty acid metabolic process (GO:0019217)	5.44	9.33e-08	1.4e-06
limbic system development (GO:0021761)	5.44	6.99e-09	1.22e-07
regulation of cellular response to transforming growth factor beta stimulus (GO:1903844)	5.44	6.99e-09	1.22e-07
regulation of wound healing (GO:0061041)	5.43	3.94e-11	8.93e-10
regulation of osteoclast differentiation (GO:0045670)	5.42	7.44e-06	8.22e-05
protein deacetylation (GO:0006476)	5.42	0.000103	0.000892
positive regulation of protein kinase B signaling (GO:0051897)	5.42	1.3e-12	3.39e-11
neuron fate commitment (GO:0048663)	5.42	7.44e-06	8.22e-05
spleen development (GO:0048536)	5.42	0.00148	0.00983
protein destabilization (GO:0031648)	5.42	0.000103	0.000892
negative regulation of MAPK cascade (GO:0043409)	5.42	1.3e-12	3.39e-11
negative regulation of macroautophagy (GO:0016242)	5.42	0.00148	0.00983
positive regulation of phosphatase activity (GO:0010922)	5.42	0.00148	0.00982
macrophage activation (GO:0042116)	5.42	0.000103	0.000891
regulation of extrinsic apoptotic signaling pathway (GO:2001236)	5.41	7.64e-12	1.86e-10
regulation of cytokine biosynthetic process (GO:0042035)	5.4	1.81e-08	3.01e-07
erythrocyte homeostasis (GO:0034101)	5.4	2.42e-07	3.44e-06
negative regulation of transforming growth factor beta receptor signaling pathway (GO:0030512)	5.39	3.26e-06	3.82e-05
negative regulation of wound healing (GO:0061045)	5.39	3.26e-06	3.82e-05
cortical cytoskeleton organization (GO:0030865)	5.39	4.46e-05	0.000421
tube development (GO:0035295)	5.39	8.99e-61	1.88e-58
cellular response to growth factor stimulus (GO:0071363)	5.38	8.35e-35	6.59e-33
negative regulation of intrinsic apoptotic signaling pathway (GO:2001243)	5.38	1.07e-07	1.59e-06
response to anesthetic (GO:0072347)	5.37	1.43e-06	1.79e-05
mitotic cell cycle checkpoint (GO:0007093)	5.37	8.72e-12	2.12e-10
neuron projection organization (GO:0106027)	5.37	0.000631	0.00459
negative regulation of hemopoiesis (GO:1903707)	5.37	1.16e-10	2.49e-09
apoptotic signaling pathway (GO:0097190)	5.37	4.94e-20	2.23e-18
vasculature development (GO:0001944)	5.36	6.93e-36	5.63e-34
collagen metabolic process (GO:0032963)	5.36	1.94e-05	0.000197
regulation of insulin receptor signaling pathway (GO:0046626)	5.36	1.94e-05	0.000197
response to lithium ion (GO:0010226)	5.34	0.00966	0.0482
regulation of hydrogen peroxide-induced cell death (GO:1903205)	5.34	0.00966	0.0482
positive regulation of glycoprotein metabolic process (GO:1903020)	5.34	0.00966	0.0482
regulation of superoxide anion generation (GO:0032928)	5.34	0.00966	0.0482
negative regulation of protein kinase B signaling (GO:0051898)	5.34	0.000271	0.00216
lens morphogenesis in camera-type eye (GO:0002089)	5.34	0.00966	0.0482
regulation of transcription by RNA polymerase III (GO:0006359)	5.34	0.00966	0.0482
cellular response to dsRNA (GO:0071359)	5.34	0.00966	0.0481
positive regulation of macrophage migration (GO:1905523)	5.34	0.00966	0.0481
positive regulation of axonogenesis (GO:0050772)	5.34	2.76e-07	3.9e-06
regulation of leukocyte adhesion to vascular endothelial cell (GO:1904994)	5.34	0.00966	0.0481
regulation of CD4-positive, alpha-beta T cell differentiation (GO:0043370)	5.34	0.000271	0.00216
positive regulation of cyclase activity (GO:0031281)	5.34	0.00966	0.0481
axon regeneration (GO:0031103)	5.34	0.00966	0.0481
negative regulation of histone methylation (GO:0031061)	5.34	0.00966	0.0481
coronary vasculature development (GO:0060976)	5.34	0.000271	0.00215
positive regulation of activated T cell proliferation (GO:0042104)	5.34	0.00966	0.048
sex determination (GO:0007530)	5.34	0.00966	0.048
positive regulation of leukocyte chemotaxis (GO:0002690)	5.34	2.76e-07	3.9e-06
regulation of circadian rhythm (GO:0042752)	5.34	9.1e-09	1.57e-07
negative regulation of neuron death (GO:1901215)	5.33	4.64e-15	1.49e-13
response to ionizing radiation (GO:0010212)	5.33	1.33e-10	2.81e-09
circadian rhythm (GO:0007623)	5.33	1.33e-10	2.81e-09
regulation of developmental growth (GO:0048638)	5.33	2.58e-23	1.34e-21
morphogenesis of an epithelium (GO:0002009)	5.33	7.87e-30	5.24e-28
positive regulation of histone modification (GO:0031058)	5.33	1.21e-07	1.79e-06
cytoskeleton-dependent cytokinesis (GO:0061640)	5.33	1.21e-07	1.79e-06
kidney development (GO:0001822)	5.33	8.94e-19	3.77e-17
cartilage development (GO:0051216)	5.33	1.92e-12	4.98e-11
hemopoiesis (GO:0030097)	5.32	7.9e-39	7.15e-37
peripheral nervous system development (GO:0007422)	5.32	3.72e-06	4.33e-05
regulation of bone mineralization (GO:0030500)	5.32	3.72e-06	4.33e-05
cardiovascular system development (GO:0072358)	5.32	4.89e-36	4e-34
negative regulation of Ras protein signal transduction (GO:0046580)	5.31	0.000117	0.00101
transcription initiation from RNA polymerase II promoter (GO:0006367)	5.31	3.71e-13	1.02e-11
response to corticosteroid (GO:0031960)	5.31	1.13e-11	2.7e-10
cytokinesis (GO:0000910)	5.3	2.35e-08	3.83e-07
negative regulation of kinase activity (GO:0033673)	5.3	3.23e-17	1.22e-15
DNA damage checkpoint (GO:0000077)	5.3	3.43e-10	6.96e-09
gene silencing (GO:0016458)	5.3	4.97e-12	1.24e-10
regulation of cytoplasmic translation (GO:2000765)	5.29	0.00401	0.0236
negative regulation of peptidyl-serine phosphorylation (GO:0033137)	5.29	0.00401	0.0236
regulation of interleukin-17 production (GO:0032660)	5.29	0.00401	0.0235
negative regulation of fibroblast proliferation (GO:0048147)	5.29	0.00401	0.0235
regulation of macrophage derived foam cell differentiation (GO:0010743)	5.29	0.00401	0.0235
dendritic spine development (GO:0060996)	5.29	0.00401	0.0235
positive regulation of myeloid leukocyte differentiation (GO:0002763)	5.29	5.08e-05	0.000474
hematopoietic or lymphoid organ development (GO:0048534)	5.29	8.37e-42	8.54e-40
response to monosaccharide (GO:0034284)	5.29	6.64e-11	1.47e-09
regulation of alpha-beta T cell activation (GO:0046634)	5.28	3.14e-07	4.4e-06
T cell activation involved in immune response (GO:0002286)	5.28	2.21e-05	0.000222
regulation of intrinsic apoptotic signaling pathway (GO:2001242)	5.28	1.29e-11	3.06e-10
cellular response to abiotic stimulus (GO:0071214)	5.27	7.69e-21	3.69e-19
cellular response to environmental stimulus (GO:0104004)	5.27	7.69e-21	3.68e-19
membrane assembly (GO:0071709)	5.26	0.00169	0.011
cellular response to osmotic stress (GO:0071470)	5.26	0.00169	0.011
negative regulation of sister chromatid segregation (GO:0033046)	5.26	0.00169	0.011
positive regulation of signaling receptor activity (GO:2000273)	5.26	0.00169	0.011
response to estradiol (GO:0032355)	5.26	3.9e-10	7.85e-09
RNA destabilization (GO:0050779)	5.26	0.00169	0.011
regulation of cardiac muscle cell apoptotic process (GO:0010665)	5.26	0.00169	0.011
regulation of adherens junction organization (GO:1903391)	5.26	9.66e-06	0.000104
response to glucocorticoid (GO:0051384)	5.26	1.72e-10	3.58e-09
regulation of animal organ morphogenesis (GO:2000027)	5.26	1.82e-17	7.02e-16
female pregnancy (GO:0007565)	5.25	4.8e-13	1.3e-11
diencephalon development (GO:0021536)	5.25	4.23e-06	4.85e-05
negative regulation of neuron apoptotic process (GO:0043524)	5.25	7.55e-11	1.66e-09
negative regulation of cellular response to transforming growth factor beta stimulus (GO:1903845)	5.25	4.23e-06	4.85e-05
tube formation (GO:0035148)	5.25	7.55e-11	1.66e-09
regulation of alcohol biosynthetic process (GO:1902930)	5.25	4.23e-06	4.84e-05
renal system development (GO:0072001)	5.25	6.51e-19	2.77e-17
chondrocyte differentiation (GO:0002062)	5.24	1.85e-06	2.26e-05
embryo implantation (GO:0007566)	5.24	0.000719	0.00517
regulation of protein localization to nucleus (GO:1900180)	5.24	2.28e-09	4.24e-08
response to vitamin (GO:0033273)	5.23	8.13e-07	1.06e-05
negative regulation of translation (GO:0017148)	5.23	1.01e-09	1.95e-08
male gonad development (GO:0008584)	5.23	1.01e-09	1.95e-08
response to glucose (GO:0009749)	5.23	4.43e-10	8.83e-09
negative regulation of cold-induced thermogenesis (GO:0120163)	5.23	0.000309	0.00244
mitotic DNA damage checkpoint (GO:0044773)	5.22	1.57e-07	2.29e-06
positive regulation of Notch signaling pathway (GO:0045747)	5.21	0.000133	0.00113
regulation of neuronal synaptic plasticity (GO:0048168)	5.21	0.000133	0.00113
gonad development (GO:0008406)	5.21	2.02e-14	6.23e-13
response to bronchodilator (GO:0097366)	5.21	0.000133	0.00113
development of primary sexual characteristics (GO:0045137)	5.21	8.82e-15	2.78e-13
cellular response to light stimulus (GO:0071482)	5.21	3.04e-08	4.88e-07
development of primary male sexual characteristics (GO:0046546)	5.19	1.14e-09	2.19e-08
negative regulation of cell adhesion (GO:0007162)	5.19	2.2e-18	8.92e-17
regulation of peptidyl-serine phosphorylation (GO:0033135)	5.19	5.02e-10	1e-08
lymphocyte activation (GO:0046649)	5.19	1.2e-24	6.61e-23
neural crest cell development (GO:0014032)	5.18	4.8e-06	5.47e-05
response to estrogen (GO:0043627)	5.18	4.8e-06	5.47e-05
hair cycle process (GO:0022405)	5.18	4.8e-06	5.47e-05
molting cycle process (GO:0022404)	5.18	4.8e-06	5.46e-05
angiogenesis (GO:0001525)	5.18	6.28e-21	3.05e-19
canonical Wnt signaling pathway (GO:0060070)	5.18	2.1e-06	2.55e-05
positive regulation of cell population proliferation (GO:0008284)	5.17	8.08e-61	1.72e-58
cellular response to ketone (GO:1901655)	5.17	4.05e-07	5.53e-06
response to cAMP (GO:0051591)	5.17	1.78e-07	2.59e-06
ear morphogenesis (GO:0042471)	5.16	6.68e-09	1.17e-07
positive regulation of cellular amide metabolic process (GO:0034250)	5.15	4.85e-11	1.09e-09
regulation of lipid biosynthetic process (GO:0046890)	5.14	7.96e-13	2.12e-11
epithelial cell development (GO:0002064)	5.14	3.49e-13	9.69e-12
ossification (GO:0001503)	5.14	3.89e-17	1.46e-15
embryonic organ development (GO:0048568)	5.13	3.89e-28	2.44e-26
regulation of activated T cell proliferation (GO:0046006)	5.12	0.00192	0.0124
regulation of cellular response to drug (GO:2001038)	5.12	0.00192	0.0124
negative regulation of chromosome segregation (GO:0051985)	5.12	0.00192	0.0124
positive regulation of interleukin-10 production (GO:0032733)	5.12	0.00192	0.0123
regulation of superoxide metabolic process (GO:0090322)	5.12	0.00192	0.0123
genitalia development (GO:0048806)	5.12	0.00035	0.00274
regulation of cholesterol transport (GO:0032374)	5.12	0.00035	0.00274
cholesterol homeostasis (GO:0042632)	5.12	2.38e-06	2.86e-05
ventricular cardiac muscle tissue morphogenesis (GO:0055010)	5.12	0.00035	0.00274
negative regulation of autophagy (GO:0010507)	5.12	2.38e-06	2.86e-05
labyrinthine layer development (GO:0060711)	5.12	0.00035	0.00274
regulation of CD4-positive, alpha-beta T cell activation (GO:2000514)	5.12	6.56e-05	0.000594
cellular response to interleukin-4 (GO:0071353)	5.12	0.00456	0.0262
cellular response to copper ion (GO:0071280)	5.12	0.00456	0.0262
positive regulation of ERK1 and ERK2 cascade (GO:0070374)	5.12	7.6e-14	2.22e-12
positive regulation of protein binding (GO:0032092)	5.12	1.05e-06	1.34e-05
striated muscle cell differentiation (GO:0051146)	5.12	1.73e-13	4.91e-12
cellular response to virus (GO:0098586)	5.12	0.00456	0.0262
positive regulation of epithelial cell differentiation (GO:0030858)	5.12	6.56e-05	0.000594
T cell costimulation (GO:0031295)	5.12	0.000151	0.00127
neuron projection regeneration (GO:0031102)	5.12	0.00456	0.0262
regulation of tumor necrosis factor biosynthetic process (GO:0042534)	5.12	0.00456	0.0262
extracellular matrix disassembly (GO:0022617)	5.12	2.85e-05	0.00028
negative regulation of cell-cell adhesion (GO:0022408)	5.12	4.67e-12	1.16e-10
negative regulation of reactive oxygen species biosynthetic process (GO:1903427)	5.12	0.00456	0.0262
T cell migration (GO:0072678)	5.12	0.00456	0.0261
regulation of cell migration (GO:0030334)	5.1	1.42e-55	2.49e-53
immune system development (GO:0002520)	5.09	3.46e-41	3.41e-39
response to radiation (GO:0009314)	5.08	3.56e-27	2.17e-25
regulation of protein serine/threonine kinase activity (GO:0071900)	5.08	5.43e-32	3.9e-30
negative regulation of cell cycle phase transition (GO:1901988)	5.07	3.57e-15	1.15e-13
cellular response to acid chemical (GO:0071229)	5.07	9.73e-14	2.82e-12
embryonic organ morphogenesis (GO:0048562)	5.07	4.3e-19	1.86e-17
response to antineoplastic agent (GO:0097327)	5.07	5.19e-07	6.96e-06
tissue morphogenesis (GO:0048729)	5.06	6.43e-35	5.1e-33
hippocampus development (GO:0021766)	5.06	2.7e-06	3.19e-05
sterol homeostasis (GO:0055092)	5.06	2.7e-06	3.19e-05
kidney morphogenesis (GO:0060993)	5.06	2.7e-06	3.18e-05
regulation of tyrosine phosphorylation of STAT protein (GO:0042509)	5.05	6.16e-06	6.89e-05
response to light stimulus (GO:0009416)	5.05	4.86e-19	2.09e-17
negative regulation of cellular amide metabolic process (GO:0034249)	5.05	3.63e-10	7.35e-09
endochondral bone morphogenesis (GO:0060350)	5.05	1.41e-05	0.000147
regulation of ERK1 and ERK2 cascade (GO:0070372)	5.05	2.58e-18	1.04e-16
body fluid secretion (GO:0007589)	5.05	1.41e-05	0.000147
regulation of leukocyte differentiation (GO:1902105)	5.04	1.37e-17	5.32e-16
response to steroid hormone (GO:0048545)	5.04	1.93e-20	8.92e-19
SMAD protein signal transduction (GO:0060395)	5.03	7.42e-05	0.000666
positive regulation of wound healing (GO:0090303)	5.03	7.42e-05	0.000665
myeloid cell development (GO:0061515)	5.03	7.42e-05	0.000665
regulation of nucleocytoplasmic transport (GO:0046822)	5.03	4.99e-08	7.76e-07
positive regulation of cell growth (GO:0030307)	5.03	3.5e-11	7.98e-10
response to oxidative stress (GO:0006979)	5.03	5.33e-24	2.89e-22
cerebellar cortex development (GO:0021695)	5.03	0.000171	0.00142
negative regulation of mitotic cell cycle phase transition (GO:1901991)	5.03	5.44e-14	1.61e-12
lymphocyte costimulation (GO:0031294)	5.03	0.000171	0.00142
cholesterol transport (GO:0030301)	5.03	0.000171	0.00142
ventricular cardiac muscle tissue development (GO:0003229)	5.03	0.000171	0.00142
regulation of endothelial cell apoptotic process (GO:2000351)	5.01	0.000396	0.00307
regulation of sterol transport (GO:0032371)	5.01	0.000396	0.00307
negative regulation of striated muscle tissue development (GO:0045843)	5.01	0.000396	0.00306
negative regulation of transferase activity (GO:0051348)	5.01	7.58e-18	2.98e-16
regulation of lipid metabolic process (GO:0019216)	5.01	5.32e-25	2.98e-23
positive regulation of proteasomal ubiquitin-dependent protein catabolic process (GO:0032436)	5	3.05e-06	3.58e-05
negative regulation of mitotic nuclear division (GO:0045839)	5	0.000924	0.00651
positive regulation of cellular catabolic process (GO:0031331)	5	8.63e-23	4.39e-21
cellular response to peptide (GO:1901653)	4.99	2.77e-20	1.27e-18
response to peptide (GO:1901652)	4.99	6.23e-29	3.98e-27
cellular response to organic cyclic compound (GO:0071407)	4.99	5.72e-33	4.28e-31
head morphogenesis (GO:0060323)	4.98	0.00217	0.0138
hair follicle development (GO:0001942)	4.98	1.59e-05	0.000164
cellular response to alkaloid (GO:0071312)	4.98	0.00217	0.0138
T cell proliferation (GO:0042098)	4.98	0.00217	0.0137
negative regulation of JNK cascade (GO:0046329)	4.98	0.00217	0.0137
cellular response to BMP stimulus (GO:0071773)	4.97	2.91e-07	4.09e-06
response to BMP (GO:0071772)	4.97	2.91e-07	4.08e-06
inner ear morphogenesis (GO:0042472)	4.97	2.91e-07	4.08e-06
positive regulation of tyrosine phosphorylation of STAT protein (GO:0042531)	4.97	3.64e-05	0.000349
negative regulation of cell migration (GO:0030336)	4.96	2.69e-16	9.49e-15
regulation of embryonic development (GO:0045995)	4.96	1.23e-08	2.09e-07
positive regulation of hemopoiesis (GO:1903708)	4.96	4.26e-12	1.06e-10
neuroblast proliferation (GO:0007405)	4.95	0.00516	0.0293
lung epithelium development (GO:0060428)	4.95	0.00516	0.0293
positive regulation of fat cell differentiation (GO:0045600)	4.95	8.37e-05	0.000741
cranial nerve morphogenesis (GO:0021602)	4.95	0.00516	0.0293
face morphogenesis (GO:0060325)	4.95	0.00516	0.0293
temperature homeostasis (GO:0001659)	4.95	0.00516	0.0293
positive regulation of T cell migration (GO:2000406)	4.95	0.00516	0.0293
regulation of type 2 immune response (GO:0002828)	4.95	0.00516	0.0293
dendritic spine organization (GO:0097061)	4.95	0.00516	0.0293
dendritic cell differentiation (GO:0097028)	4.95	0.00516	0.0292
embryonic morphogenesis (GO:0048598)	4.95	1.32e-34	1.03e-32
pallium development (GO:0021543)	4.95	2.21e-11	5.14e-10
regulation of steroid metabolic process (GO:0019218)	4.94	6.35e-08	9.66e-07
heart development (GO:0007507)	4.94	3.02e-31	2.13e-29
regulation of T cell differentiation (GO:0045580)	4.94	2.69e-09	4.97e-08
endothelial cell differentiation (GO:0045446)	4.93	7.84e-06	8.61e-05
stem cell development (GO:0048864)	4.93	7.84e-06	8.61e-05
regulation of blood coagulation (GO:0030193)	4.93	7.84e-06	8.6e-05
regulation of morphogenesis of an epithelium (GO:1905330)	4.92	2.48e-11	5.78e-10
negative regulation of apoptotic signaling pathway (GO:2001234)	4.92	4.34e-14	1.3e-12
DNA integrity checkpoint (GO:0031570)	4.91	1.33e-09	2.55e-08
positive regulation of extrinsic apoptotic signaling pathway (GO:2001238)	4.91	0.000447	0.00339
ovarian follicle development (GO:0001541)	4.91	0.000447	0.00339
positive regulation of ubiquitin-dependent protein catabolic process (GO:2000060)	4.91	7.46e-07	9.75e-06
regulation of skeletal muscle tissue development (GO:0048641)	4.91	0.000447	0.00338
negative regulation of muscle organ development (GO:0048635)	4.91	0.000447	0.00338
positive regulation of mRNA catabolic process (GO:0061014)	4.91	0.000447	0.00338
neuroepithelial cell differentiation (GO:0060563)	4.91	0.000447	0.00338
regulation of cell motility (GO:2000145)	4.91	1.02e-55	1.82e-53
regulation of glucose metabolic process (GO:0010906)	4.9	7.15e-08	1.08e-06
hematopoietic progenitor cell differentiation (GO:0002244)	4.9	1.7e-06	2.08e-05
cellular response to steroid hormone stimulus (GO:0071383)	4.9	1.23e-11	2.93e-10
vascular endothelial growth factor receptor signaling pathway (GO:0048010)	4.9	4.11e-05	0.000389
negative regulation of blood vessel morphogenesis (GO:2000181)	4.89	1.62e-07	2.36e-06
cell cycle checkpoint (GO:0000075)	4.89	2.67e-12	6.85e-11
positive regulation of immunoglobulin production (GO:0002639)	4.89	0.00104	0.00718
negative regulation of Notch signaling pathway (GO:0045746)	4.89	0.00104	0.00718
plasma lipoprotein particle organization (GO:0071827)	4.89	0.00104	0.00718
catecholamine metabolic process (GO:0006584)	4.89	0.00104	0.00717
negative regulation of peptide hormone secretion (GO:0090278)	4.89	0.00104	0.00717
catechol-containing compound metabolic process (GO:0009712)	4.89	0.00104	0.00717
positive regulation of muscle cell differentiation (GO:0051149)	4.89	3.87e-06	4.48e-05
insulin receptor signaling pathway (GO:0008286)	4.89	3.87e-06	4.48e-05
negative regulation of cell differentiation (GO:0045596)	4.88	3.37e-41	3.34e-39
negative regulation of protein phosphorylation (GO:0001933)	4.88	9.67e-24	5.15e-22
ameboidal-type cell migration (GO:0001667)	4.88	1.44e-10	3.04e-09
regulation of hemostasis (GO:1900046)	4.87	8.82e-06	9.58e-05
response to ethanol (GO:0045471)	4.86	7.73e-09	1.34e-07
positive regulation of cysteine-type endopeptidase activity involved in apoptotic process (GO:0043280)	4.86	7.73e-09	1.34e-07
negative regulation of phosphorylation (GO:0042326)	4.86	9.41e-26	5.47e-24
regulation of lymphocyte differentiation (GO:0045619)	4.85	1.62e-10	3.39e-09
enzyme linked receptor protein signaling pathway (GO:0007167)	4.85	2.5e-41	2.5e-39
lens development in camera-type eye (GO:0002088)	4.85	2.02e-05	0.000203
DNA-templated transcription, initiation (GO:0006352)	4.85	1.41e-13	4.03e-12
skin epidermis development (GO:0098773)	4.85	2.02e-05	0.000203
negative regulation of protein ubiquitination (GO:0031397)	4.85	2.02e-05	0.000203
negative regulation of alpha-beta T cell activation (GO:0046636)	4.85	0.00245	0.0153
regulation of striated muscle cell apoptotic process (GO:0010662)	4.85	0.00245	0.0153
mitotic DNA integrity checkpoint (GO:0044774)	4.83	4.15e-07	5.65e-06
B cell differentiation (GO:0030183)	4.83	4.15e-07	5.64e-06
negative regulation of response to wounding (GO:1903035)	4.83	4.35e-06	4.98e-05
response to carbohydrate (GO:0009743)	4.83	8.03e-11	1.75e-09
positive regulation of cell death (GO:0010942)	4.83	1.9e-40	1.77e-38
sex differentiation (GO:0007548)	4.83	1.41e-15	4.75e-14
regulation of apoptotic signaling pathway (GO:2001233)	4.83	3.61e-23	1.86e-21
cellular response to glucose stimulus (GO:0071333)	4.83	4.62e-05	0.000435
regulation of transmembrane receptor protein serine/threonine kinase signaling pathway (GO:0090092)	4.82	3.42e-14	1.03e-12
regulation of striated muscle cell differentiation (GO:0051153)	4.82	9.43e-07	1.21e-05
B cell activation (GO:0042113)	4.82	1.9e-09	3.55e-08
bone morphogenesis (GO:0060349)	4.81	2.05e-07	2.96e-06
cellular response to drug (GO:0035690)	4.81	4.56e-23	2.33e-21
metanephric nephron development (GO:0072210)	4.8	0.00581	0.0316
ERBB2 signaling pathway (GO:0038128)	4.8	0.00581	0.0316
actin filament bundle assembly (GO:0051017)	4.8	0.000106	0.000918
negative regulation of chromatin organization (GO:1905268)	4.8	0.000106	0.000917
establishment of mitotic spindle orientation (GO:0000132)	4.8	0.00581	0.0316
lipid storage (GO:0019915)	4.8	0.00581	0.0316
protein localization to chromosome (GO:0034502)	4.8	0.000106	0.000917
mRNA destabilization (GO:0061157)	4.8	0.00581	0.0316
forebrain neuron development (GO:0021884)	4.8	0.00581	0.0316
negative regulation of binding (GO:0051100)	4.79	2.05e-10	4.24e-09
positive regulation of programmed cell death (GO:0043068)	4.79	7.31e-37	6.2e-35
positive regulation of apoptotic process (GO:0043065)	4.78	1.99e-36	1.65e-34
circulatory system development (GO:0072359)	4.78	5.29e-49	7.15e-47
mRNA stabilization (GO:0048255)	4.78	0.00117	0.00796
BMP signaling pathway (GO:0030509)	4.78	4.88e-06	5.55e-05
regulation of peptidyl-threonine phosphorylation (GO:0010799)	4.78	0.00117	0.00795
response to copper ion (GO:0046688)	4.78	0.00117	0.00795
sprouting angiogenesis (GO:0002040)	4.77	0.000244	0.00197
response to alkaloid (GO:0043279)	4.77	2.3e-07	3.28e-06
regulation of binding (GO:0051098)	4.76	8.05e-21	3.83e-19
embryonic skeletal system development (GO:0048706)	4.76	5.01e-08	7.79e-07
regulation of cellular response to growth factor stimulus (GO:0090287)	4.76	4.78e-16	1.65e-14
oligodendrocyte differentiation (GO:0048709)	4.76	5.18e-05	0.00048
regulation of behavior (GO:0050795)	4.76	5.18e-05	0.000479
regulation of cellular response to insulin stimulus (GO:1900076)	4.76	5.18e-05	0.000479
determination of heart left/right asymmetry (GO:0061371)	4.76	5.18e-05	0.000479
embryonic heart tube morphogenesis (GO:0003143)	4.76	5.18e-05	0.000478
regulation of cellular carbohydrate metabolic process (GO:0010675)	4.75	2.39e-09	4.42e-08
negative regulation of myeloid cell differentiation (GO:0045638)	4.75	1.11e-05	0.000119
cerebellum development (GO:0021549)	4.75	5.22e-07	7e-06
cellular response to fibroblast growth factor stimulus (GO:0044344)	4.75	5.22e-07	6.99e-06
regulation of oxidoreductase activity (GO:0051341)	4.75	5.22e-07	6.98e-06
negative regulation of angiogenesis (GO:0016525)	4.75	5.22e-07	6.98e-06
epithelial tube formation (GO:0072175)	4.74	2.48e-08	4.03e-07
regulation of hemopoiesis (GO:1903706)	4.74	3.38e-25	1.91e-23
negative regulation of cellular response to growth factor stimulus (GO:0090288)	4.74	1.18e-09	2.26e-08
response to fibroblast growth factor (GO:0071774)	4.72	2.58e-07	3.65e-06
negative regulation of muscle tissue development (GO:1901862)	4.72	0.000565	0.00417
cellular glucose homeostasis (GO:0001678)	4.72	5.47e-06	6.16e-05
negative regulation of nuclear division (GO:0051784)	4.72	0.000565	0.00417
DNA damage response, detection of DNA damage (GO:0042769)	4.72	0.00275	0.0169
muscle cell differentiation (GO:0042692)	4.72	6.07e-14	1.79e-12
hair cycle (GO:0042633)	4.72	5.47e-06	6.16e-05
positive regulation of substrate adhesion-dependent cell spreading (GO:1900026)	4.72	0.00275	0.0169
molting cycle (GO:0042303)	4.72	5.47e-06	6.15e-05
heart looping (GO:0001947)	4.72	0.000119	0.00102
cellular response to organonitrogen compound (GO:0071417)	4.72	8.62e-33	6.36e-31
ear development (GO:0043583)	4.71	6.4e-13	1.72e-11
cellular response to lipid (GO:0071396)	4.71	1.61e-28	1.02e-26
regulation of histone modification (GO:0031056)	4.71	1.32e-09	2.52e-08
Notch signaling pathway (GO:0007219)	4.71	1.27e-07	1.88e-06
positive regulation of autophagy (GO:0010508)	4.71	1.27e-07	1.87e-06
regulation of cysteine-type endopeptidase activity involved in apoptotic process (GO:0043281)	4.7	1.45e-12	3.78e-11
myelination (GO:0042552)	4.7	5.85e-07	7.72e-06
negative regulation of cell motility (GO:2000146)	4.7	1.54e-15	5.15e-14
cardiac muscle cell differentiation (GO:0055007)	4.7	1.25e-05	0.000132
regulation of smoothened signaling pathway (GO:0008589)	4.7	1.25e-05	0.000132
positive regulation of receptor signaling pathway via JAK-STAT (GO:0046427)	4.7	1.25e-05	0.000131
cellular response to hexose stimulus (GO:0071331)	4.69	5.81e-05	0.000534
cellular response to toxic substance (GO:0097237)	4.69	3.31e-12	8.43e-11
positive regulation of binding (GO:0051099)	4.68	3.22e-10	6.55e-09
negative regulation of small GTPase mediated signal transduction (GO:0051058)	4.68	0.000274	0.00217
positive regulation of protein serine/threonine kinase activity (GO:0071902)	4.68	1.72e-18	7.01e-17
regulation of locomotion (GO:0040012)	4.68	7.07e-55	1.21e-52
skeletal system morphogenesis (GO:0048705)	4.68	1.73e-13	4.9e-12
positive regulation of axon extension (GO:0045773)	4.67	0.00131	0.00883
regulation of glycoprotein metabolic process (GO:1903018)	4.67	0.00131	0.00883
negative regulation of lipid metabolic process (GO:0045833)	4.67	6.12e-06	6.86e-05
male sex differentiation (GO:0046661)	4.66	3.34e-09	6.1e-08
cellular response to peptide hormone stimulus (GO:0071375)	4.66	8.97e-15	2.82e-13
response to retinoic acid (GO:0032526)	4.66	6.54e-07	8.61e-06
regulation of lipid transport (GO:0032368)	4.66	6.54e-07	8.6e-06
positive regulation of chromatin organization (GO:1905269)	4.66	6.54e-07	8.6e-06
regulation of lipid localization (GO:1905952)	4.66	1.53e-08	2.57e-07
regulation of cellular component movement (GO:0051270)	4.66	5.5e-55	9.53e-53
olfactory bulb development (GO:0021772)	4.65	0.00652	0.0351
positive regulation of chromosome segregation (GO:0051984)	4.65	0.00652	0.0351
erythrocyte development (GO:0048821)	4.65	0.00652	0.0351
regulation of stem cell population maintenance (GO:2000036)	4.65	0.00652	0.035
embryonic forelimb morphogenesis (GO:0035115)	4.65	0.00652	0.035
response to prostaglandin (GO:0034694)	4.65	0.00652	0.035
mitotic cell cycle process (GO:1903047)	4.65	2.4e-32	1.74e-30
metencephalon development (GO:0022037)	4.64	3.23e-07	4.5e-06
response to lipopolysaccharide (GO:0032496)	4.64	2.33e-17	8.92e-16
regulation of coagulation (GO:0050818)	4.64	1.39e-05	0.000146
negative regulation of cysteine-type endopeptidase activity involved in apoptotic process (GO:0043154)	4.64	1.39e-05	0.000146
positive regulation of peptidyl-tyrosine phosphorylation (GO:0050731)	4.64	8.76e-11	1.91e-09
regulation of interleukin-10 production (GO:0032653)	4.64	0.000633	0.0046
cardiac muscle tissue development (GO:0048738)	4.64	3.74e-09	6.77e-08
regulation of ubiquitin-protein transferase activity (GO:0051438)	4.64	0.000633	0.0046
cochlea development (GO:0090102)	4.64	0.000633	0.00459
protein insertion into membrane (GO:0051205)	4.64	0.000633	0.00459
regulation of generation of precursor metabolites and energy (GO:0043467)	4.64	3.74e-09	6.76e-08
transmembrane receptor protein tyrosine kinase signaling pathway (GO:0007169)	4.63	4.66e-27	2.81e-25
positive regulation of DNA metabolic process (GO:0051054)	4.63	4.32e-11	9.74e-10
regulation of mitochondrial membrane potential (GO:0051881)	4.63	6.5e-05	0.00059
cellular response to monosaccharide stimulus (GO:0071326)	4.63	6.5e-05	0.000589
positive regulation of catabolic process (GO:0009896)	4.62	2.78e-23	1.44e-21
ensheathment of neurons (GO:0007272)	4.62	7.31e-07	9.56e-06
axon ensheathment (GO:0008366)	4.62	7.31e-07	9.56e-06
negative regulation of cell cycle process (GO:0010948)	4.62	2.91e-17	1.1e-15
regulation of protein binding (GO:0043393)	4.61	1.05e-11	2.51e-10
telencephalon cell migration (GO:0022029)	4.61	0.000306	0.00242
cellular response to external stimulus (GO:0071496)	4.61	7.05e-19	2.99e-17
anatomical structure formation involved in morphogenesis (GO:0048646)	4.61	5.35e-47	6.66e-45
modification by symbiont of host morphology or physiology (GO:0044003)	4.61	0.00308	0.0188
developmental pigmentation (GO:0048066)	4.61	0.00308	0.0188
negative regulation of apoptotic process (GO:0043066)	4.61	5.35e-47	6.61e-45
negative regulation of carbohydrate metabolic process (GO:0045912)	4.61	0.000306	0.00242
plasma lipoprotein particle clearance (GO:0034381)	4.61	0.00308	0.0188
response to inorganic substance (GO:0010035)	4.6	6.94e-28	4.3e-26
regulation of cell division (GO:0051302)	4.6	2.06e-09	3.84e-08
regulation of peptidyl-tyrosine phosphorylation (GO:0050730)	4.59	1.32e-13	3.79e-12
fat cell differentiation (GO:0045444)	4.59	1.66e-06	2.04e-05
negative regulation of protein modification by small protein conjugation or removal (GO:1903321)	4.59	1.56e-05	0.000161
actin filament bundle organization (GO:0061572)	4.58	0.000149	0.00125
response to lipid (GO:0033993)	4.57	1.62e-44	1.8e-42
response to metal ion (GO:0010038)	4.57	2.06e-19	9.08e-18
regulation of filopodium assembly (GO:0051489)	4.57	0.00147	0.00978
establishment of spindle localization (GO:0051293)	4.57	0.00147	0.00978
regulation of mitochondrial outer membrane permeabilization involved in apoptotic signaling pathway (GO:1901028)	4.57	0.00147	0.00977
trabecula morphogenesis (GO:0061383)	4.57	0.00147	0.00977
negative regulation of DNA-binding transcription factor activity (GO:0043433)	4.57	2.3e-09	4.26e-08
cellular response to metal ion (GO:0071248)	4.57	1.22e-10	2.6e-09
positive regulation of cysteine-type endopeptidase activity (GO:2001056)	4.56	1.05e-08	1.8e-07
regulation of chromosome segregation (GO:0051983)	4.55	1.85e-06	2.26e-05
skeletal muscle cell differentiation (GO:0035914)	4.55	0.000707	0.00509
fibroblast growth factor receptor signaling pathway (GO:0008543)	4.55	3.54e-05	0.000341
microtubule cytoskeleton organization involved in mitosis (GO:1902850)	4.55	1.85e-06	2.26e-05
negative regulation of developmental process (GO:0051093)	4.55	5.7e-49	7.64e-47
negative regulation of transcription by RNA polymerase II (GO:0000122)	4.55	5.71e-45	6.45e-43
positive regulation of transcription by RNA polymerase II (GO:0045944)	4.54	1.37e-63	3.12e-61
cellular response to inorganic substance (GO:0071241)	4.54	7.14e-12	1.75e-10
positive regulation of peptidase activity (GO:0010952)	4.54	1.36e-10	2.86e-09
[truncated: 1,214 more rows]

## Sheet: Table S8
GO biological process complete	Fold Enrichment	P-value	FDR
C-5 methylation of cytosine (GO:0090116)	> 100	4.81e-05	0.00333
negative regulation of cardiac muscle hypertrophy in response to stress (GO:1903243)	> 100	8.96e-05	0.00562
DNA methylation on cytosine (GO:0032776)	> 100	8.96e-05	0.0056
negative regulation of cardiac muscle adaptation (GO:0010616)	> 100	8.96e-05	0.00558
cellular response to hyperoxia (GO:0071455)	> 100	0.000115	0.00684
regulation of cardiac muscle hypertrophy in response to stress (GO:1903242)	> 100	0.000175	0.00984
regulation of guanyl-nucleotide exchange factor activity (GO:1905097)	> 100	0.000175	0.0098
regulation of cardiac muscle adaptation (GO:0010612)	> 100	0.000175	0.00977
bleb assembly (GO:0032060)	> 100	0.00021	0.0113
negative regulation of muscle adaptation (GO:0014745)	> 100	0.00021	0.0113
nodal signaling pathway (GO:0038092)	91.45	0.000289	0.0145
negative regulation of histone H3-K9 methylation (GO:0051573)	91.45	0.000289	0.0145
cellular response to increased oxygen levels (GO:0036295)	78.39	0.000381	0.0181
regulation of developmental pigmentation (GO:0048070)	73.16	0.000431	0.0201
regulation of GTP binding (GO:1904424)	73.16	0.000431	0.0201
cellular response to dexamethasone stimulus (GO:0071549)	68.59	5.26e-07	7.55e-05
activin receptor signaling pathway (GO:0032924)	63.31	1.96e-05	0.00158
negative regulation of anoikis (GO:2000811)	60.97	0.0006	0.0256
regulation of killing of cells of other organism (GO:0051709)	60.97	0.0006	0.0255
positive regulation of histone H3-K4 methylation (GO:0051571)	57.76	0.000662	0.0273
membrane protein ectodomain proteolysis (GO:0006509)	54.87	0.000727	0.0296
tongue development (GO:0043586)	54.87	0.000727	0.0295
response to dexamethasone (GO:0071548)	53.53	1.31e-06	0.00016
regulation of mitochondrial depolarization (GO:0051900)	49.88	0.000867	0.0335
response to hyperoxia (GO:0055093)	49.88	0.000867	0.0334
T cell homeostasis (GO:0043029)	48.42	4.13e-05	0.00294
cellular response to glucocorticoid stimulus (GO:0071385)	48.13	9.1e-08	1.68e-05
B cell homeostasis (GO:0001782)	47.71	0.000942	0.0355
negative regulation of histone methylation (GO:0031061)	47.71	0.000942	0.0355
cell adhesion mediated by integrin (GO:0033627)	45.73	0.00102	0.0379
regulation of activin receptor signaling pathway (GO:0032925)	45.73	0.00102	0.0378
cellular response to corticosteroid stimulus (GO:0071384)	45.73	1.16e-07	2.09e-05
regulation of anoikis (GO:2000209)	43.9	0.0011	0.0405
negative regulation of stress fiber assembly (GO:0051497)	42.21	0.00118	0.0428
negative regulation of cardiac muscle hypertrophy (GO:0010614)	42.21	0.00118	0.0427
positive regulation of bone mineralization (GO:0030501)	41.15	6.52e-05	0.00438
regulation of histone H3-K9 methylation (GO:0051570)	40.65	0.00127	0.045
positive regulation of G2/M transition of mitotic cell cycle (GO:0010971)	40.65	0.00127	0.0449
negative regulation of muscle hypertrophy (GO:0014741)	39.19	0.00136	0.0475
negative regulation of actin filament bundle assembly (GO:0032232)	37.84	0.00145	0.0501
response to increased oxygen levels (GO:0036296)	37.84	0.00145	0.05
branching involved in ureteric bud morphogenesis (GO:0001658)	37.41	8.52e-05	0.00541
regulation of bone resorption (GO:0045124)	37.41	8.52e-05	0.00539
positive regulation of biomineralization (GO:0110151)	34.29	0.000109	0.00662
positive regulation of biomineral tissue development (GO:0070169)	34.29	0.000109	0.0066
digestive tract morphogenesis (GO:0048546)	33.59	0.000115	0.00683
thymus development (GO:0048538)	33.59	0.000115	0.00681
regulation of bone remodeling (GO:0046850)	32.28	0.000129	0.00757
lymphocyte homeostasis (GO:0002260)	31.66	0.000136	0.00788
ureteric bud morphogenesis (GO:0060675)	30.48	0.000152	0.0087
peptidyl-threonine phosphorylation (GO:0018107)	30.48	1.09e-05	0.000978
mesonephric tubule morphogenesis (GO:0072171)	29.93	0.00016	0.0091
regulation of cardiac muscle hypertrophy (GO:0010611)	29.93	0.00016	0.00907
regulation of biomineralization (GO:0110149)	29.5	9.1e-07	0.000122
regulation of biomineral tissue development (GO:0070167)	29.5	9.1e-07	0.000121
regulation of bone mineralization (GO:0030500)	29.26	1.27e-05	0.0011
regulation of phosphatidylinositol 3-kinase activity (GO:0043551)	28.38	0.000186	0.0103
regulation of muscle hypertrophy (GO:0014743)	28.38	0.000186	0.0103
regulation of tissue remodeling (GO:0034103)	28.14	1.47e-05	0.00123
peptidyl-threonine modification (GO:0018210)	27.44	1.62e-05	0.00134
ureteric bud development (GO:0001657)	26.13	1.95e-05	0.00157
mesonephric tubule development (GO:0072164)	25.82	2.03e-05	0.00163
mesonephric epithelium development (GO:0072163)	25.82	2.03e-05	0.00162
regulation of muscle adaptation (GO:0043502)	25.52	2.13e-05	0.00168
nephron tubule morphogenesis (GO:0072078)	25.33	0.000257	0.0134
positive regulation of cell killing (GO:0031343)	24.94	0.000268	0.0138
mesonephros development (GO:0001823)	24.66	2.42e-05	0.00188
nephron epithelium morphogenesis (GO:0072088)	24.57	0.000279	0.0141
regulation of lipid kinase activity (GO:0043550)	24.57	0.000279	0.0141
nephron morphogenesis (GO:0072028)	24.21	0.000291	0.0145
renal tubule morphogenesis (GO:0061333)	23.86	0.000304	0.0149
leukocyte homeostasis (GO:0001776)	23.52	0.000316	0.0154
cellular response to ketone (GO:1901655)	23.1	3.1e-05	0.00228
pancreas development (GO:0031016)	22.86	0.000343	0.0165
response to antineoplastic agent (GO:0097327)	22.63	3.35e-05	0.00243
response to glucocorticoid (GO:0051384)	22.55	3.06e-07	4.74e-05
branching morphogenesis of an epithelial tube (GO:0048754)	21.1	4.43e-06	0.000441
nephron tubule development (GO:0072080)	20.84	0.000445	0.0207
endothelial cell differentiation (GO:0045446)	20.32	0.000478	0.0221
response to corticosteroid (GO:0031960)	20.32	5.52e-07	7.78e-05
lymphocyte proliferation (GO:0046651)	20.07	0.000495	0.0225
positive regulation of carbohydrate metabolic process (GO:0045913)	20.07	0.000495	0.0225
mononuclear cell proliferation (GO:0032943)	19.83	0.000512	0.023
positive regulation of mitotic cell cycle phase transition (GO:1901992)	19.83	0.000512	0.0229
odontogenesis of dentin-containing tooth (GO:0042475)	19.83	0.000512	0.0229
renal tubule development (GO:0061326)	19.83	0.000512	0.0228
positive regulation of ossification (GO:0045778)	19.6	0.00053	0.0234
regulation of epidermis development (GO:0045682)	19.37	0.000548	0.0241
ephrin receptor signaling pathway (GO:0048013)	19.37	0.000548	0.024
kidney morphogenesis (GO:0060993)	19.37	0.000548	0.024
regulation of epithelial cell differentiation (GO:0030856)	19.05	7.17e-06	0.000688
positive regulation of smooth muscle cell proliferation (GO:0048661)	18.71	0.000604	0.0256
post-embryonic development (GO:0009791)	18.5	0.000624	0.0261
regulation of stress fiber assembly (GO:0051492)	18.29	0.000644	0.0266
regulation of phospholipid metabolic process (GO:1903725)	18.09	0.000664	0.0273
G1/S transition of mitotic cell cycle (GO:0000082)	17.99	7.95e-05	0.00517
cell cycle G1/S phase transition (GO:0044843)	17.7	8.45e-05	0.0054
negative regulation of vasculature development (GO:1901343)	17.7	8.45e-05	0.00538
cellular response to steroid hormone stimulus (GO:0071383)	17.51	1.28e-06	0.000158
endothelium development (GO:0003158)	17.51	0.000728	0.0294
morphogenesis of a branching epithelium (GO:0061138)	17.36	1.11e-05	0.000987
leukocyte proliferation (GO:0070661)	17.33	0.00075	0.0301
digestive tract development (GO:0048565)	17.15	9.52e-05	0.0059
regulation of cell killing (GO:0031341)	17.15	0.000772	0.0308
kidney epithelium development (GO:0072073)	17.01	9.8e-05	0.00605
organ growth (GO:0035265)	16.97	0.000795	0.0315
extrinsic apoptotic signaling pathway (GO:0097191)	16.97	0.000795	0.0314
positive regulation of histone modification (GO:0031058)	16.8	0.000818	0.0321
regulation of actomyosin structure organization (GO:0110020)	16.63	0.000842	0.0329
nephron epithelium development (GO:0072009)	16.63	0.000842	0.0328
positive regulation of cell cycle phase transition (GO:1901989)	16.3	0.000891	0.0342
morphogenesis of a branching structure (GO:0001763)	16.23	1.52e-05	0.00127
entry into host (GO:0044409)	16.14	0.000916	0.035
regulation of smooth muscle cell proliferation (GO:0048660)	16.14	0.00012	0.00703
regulation of actin filament bundle assembly (GO:0032231)	16.14	0.000916	0.0349
entry into host cell (GO:0030260)	16.14	0.000916	0.0348
negative regulation of leukocyte differentiation (GO:1902106)	15.98	0.000942	0.0354
response to estradiol (GO:0032355)	15.68	0.000133	0.00778
digestive system development (GO:0055123)	15.68	0.000133	0.00775
negative regulation of extrinsic apoptotic signaling pathway (GO:2001237)	15.53	0.00102	0.0378
positive regulation of transmembrane receptor protein serine/threonine kinase signaling pathway (GO:0090100)	15.1	0.0011	0.0406
negative regulation of angiogenesis (GO:0016525)	14.96	0.00113	0.0414
cellular response to xenobiotic stimulus (GO:0071466)	14.83	2.32e-05	0.00181
positive regulation of chromatin organization (GO:1905269)	14.7	0.00119	0.0429
negative regulation of blood vessel morphogenesis (GO:2000181)	14.57	0.00122	0.0437
reactive oxygen species metabolic process (GO:0072593)	14.57	0.00122	0.0436
meiosis I (GO:0007127)	14.44	0.00125	0.0446
interaction with host (GO:0051701)	14.25	0.00019	0.0104
regulation of ossification (GO:0030278)	14.22	2.83e-05	0.00213
formation of primary germ layer (GO:0001704)	14.19	0.00131	0.0463
meiosis I cell cycle process (GO:0061982)	14.19	0.00131	0.0462
regulation of cell-matrix adhesion (GO:0001952)	13.83	0.00141	0.0492
response to amino acid (GO:0043200)	13.72	0.00145	0.0501
gastrulation (GO:0007369)	13.55	0.00023	0.0122
negative regulation of MAPK cascade (GO:0043409)	12.91	0.000275	0.014
lung development (GO:0030324)	12.69	0.000294	0.0146
peptidyl-serine phosphorylation (GO:0018105)	12.61	0.0003	0.0148
respiratory tube development (GO:0030323)	12.4	0.00032	0.0155
positive regulation of Wnt signaling pathway (GO:0030177)	12.06	0.000355	0.017
mitotic cell cycle phase transition (GO:0044772)	11.76	1.19e-05	0.00106
response to steroid hormone (GO:0048545)	11.67	2.15e-06	0.000245
cell cycle phase transition (GO:0044770)	11.43	1.4e-05	0.00118
peptidyl-serine modification (GO:0018209)	11.09	0.000484	0.0222
respiratory system development (GO:0060541)	11.03	0.000493	0.0225
response to ketone (GO:1901654)	10.97	0.000503	0.0227
tube morphogenesis (GO:0035239)	10.78	9.61e-11	4.94e-08
homeostasis of number of cells (GO:0048872)	10.71	0.000551	0.024
negative regulation of peptidase activity (GO:0010466)	10.55	0.000113	0.00675
cellular response to acid chemical (GO:0071229)	10.35	0.000623	0.0262
regulation of cell-substrate adhesion (GO:0010810)	10.35	0.000623	0.0261
kidney development (GO:0001822)	10.12	0.000136	0.0079
cellular response to oxygen levels (GO:0071453)	10.07	0.00069	0.0283
cellular response to organic cyclic compound (GO:0071407)	10.01	4.12e-08	8.86e-06
regulation of vasculature development (GO:1901342)	10.01	2.91e-05	0.00217
positive regulation of catabolic process (GO:0009896)	9.86	1.27e-06	0.000158
cellular response to inorganic substance (GO:0071241)	9.84	0.00075	0.03
renal system development (GO:0072001)	9.76	0.000161	0.0091
regulation of protein kinase B signaling (GO:0051896)	9.75	0.000775	0.0308
regulation of epithelial cell proliferation (GO:0050678)	9.74	3.38e-05	0.00244
positive regulation of protein catabolic process (GO:0045732)	9.67	0.000801	0.0316
regulation of protein catabolic process (GO:0042176)	9.63	7.46e-06	0.000708
ear development (GO:0043583)	9.63	0.000814	0.032
tube development (GO:0035295)	9.56	1.22e-11	1.14e-08
negative regulation of apoptotic signaling pathway (GO:2001234)	9.5	0.000854	0.0332
vasculature development (GO:0001944)	9.48	3.45e-07	5.23e-05
cellular response to drug (GO:0035690)	9.39	8.75e-06	0.000815
cellular response to lipid (GO:0071396)	9.35	3.85e-07	5.78e-05
T cell activation (GO:0042110)	9.34	0.000909	0.0348
cardiovascular system development (GO:0072358)	9.3	4.03e-07	6e-05
regulation of muscle system process (GO:0090257)	9.3	0.000923	0.035
response to acid chemical (GO:0001101)	9.3	4.35e-05	0.00308
regulation of angiogenesis (GO:0045765)	9.24	0.000207	0.0112
response to xenobiotic stimulus (GO:0009410)	9.24	0.000207	0.0112
gland development (GO:0048732)	9.17	1.02e-05	0.00094
response to lipid (GO:0033993)	8.87	1.88e-10	8.34e-08
epithelial tube morphogenesis (GO:0060562)	8.82	0.000256	0.0134
blood vessel development (GO:0001568)	8.8	2.94e-06	0.000312
negative regulation of endopeptidase activity (GO:0010951)	8.78	0.00114	0.0415
morphogenesis of an epithelium (GO:0002009)	8.77	1.35e-05	0.00115
tissue morphogenesis (GO:0048729)	8.76	6.62e-07	9.09e-05
cell fate commitment (GO:0045165)	8.74	0.00116	0.042
urogenital system development (GO:0001655)	8.68	0.000275	0.0141
negative regulation of catabolic process (GO:0009895)	8.68	0.000275	0.014
regulation of peptidyl-tyrosine phosphorylation (GO:0050730)	8.64	0.00121	0.0434
positive regulation of protein complex assembly (GO:0031334)	8.64	0.00121	0.0433
angiogenesis (GO:0001525)	8.57	0.000291	0.0145
regulation of animal organ morphogenesis (GO:2000027)	8.54	0.00126	0.0448
negative regulation of cellular catabolic process (GO:0031330)	8.51	0.00128	0.0451
regulation of peptidase activity (GO:0052547)	8.5	1.65e-05	0.00136
transmembrane receptor protein tyrosine kinase signaling pathway (GO:0007169)	8.49	3.8e-06	0.000388
positive regulation of cell death (GO:0010942)	8.48	4.06e-08	8.85e-06
positive regulation of cell migration (GO:0030335)	8.46	3.91e-06	0.000396
positive regulation of apoptotic process (GO:0043065)	8.38	2.11e-07	3.5e-05
enzyme linked receptor protein signaling pathway (GO:0007167)	8.36	4.67e-08	9.91e-06
positive regulation of programmed cell death (GO:0043068)	8.31	2.26e-07	3.68e-05
regulation of autophagy (GO:0010506)	8.24	0.000349	0.0168
negative regulation of protein modification process (GO:0031400)	8.18	1.16e-06	0.000147
cellular response to organonitrogen compound (GO:0071417)	8.16	1.17e-06	0.000147
positive regulation of cell motility (GO:2000147)	8.05	5.57e-06	0.000541
blood vessel morphogenesis (GO:0048514)	7.99	9.94e-05	0.00611
animal organ morphogenesis (GO:0009887)	7.89	8.54e-10	3.09e-07
positive regulation of cellular component movement (GO:0051272)	7.82	6.86e-06	0.000662
regulation of endopeptidase activity (GO:0052548)	7.78	0.000115	0.00684
negative regulation of proteolysis (GO:0045861)	7.66	0.000483	0.0222
cellular response to external stimulus (GO:0071496)	7.62	0.000495	0.0224
positive regulation of locomotion (GO:0040017)	7.62	8.3e-06	0.000782
negative regulation of intracellular signal transduction (GO:1902532)	7.61	3.33e-05	0.00242
circulatory system development (GO:0072359)	7.53	3.07e-08	7e-06
cellular response to nitrogen compound (GO:1901699)	7.46	2.44e-06	0.000266
regulation of chromosome organization (GO:0033044)	7.4	0.000567	0.0246
protein phosphorylation (GO:0006468)	7.39	8.72e-09	2.48e-06
regulation of Wnt signaling pathway (GO:0030111)	7.36	0.00058	0.0251
positive regulation of cellular catabolic process (GO:0031331)	7.32	0.000594	0.0255
response to metal ion (GO:0010038)	7.3	0.000601	0.0256
response to oxygen levels (GO:0070482)	7.22	0.000631	0.0262
negative regulation of programmed cell death (GO:0043069)	7.19	5.12e-08	1.06e-05
cellular response to hormone stimulus (GO:0032870)	7.16	1.3e-05	0.00112
response to organic cyclic compound (GO:0014070)	7.11	5.75e-08	1.18e-05
positive regulation of cell cycle (GO:0045787)	7.02	0.000716	0.0292
negative regulation of organelle organization (GO:0010639)	6.95	0.000749	0.0301
sensory organ development (GO:0007423)	6.92	6.01e-05	0.00409
response to peptide hormone (GO:0043434)	6.89	0.000775	0.0309
positive regulation of organelle organization (GO:0010638)	6.89	1.7e-05	0.00139
negative regulation of protein metabolic process (GO:0051248)	6.87	5e-09	1.5e-06
response to peptide (GO:1901652)	6.86	0.000226	0.012
negative regulation of cellular protein metabolic process (GO:0032269)	6.79	2.35e-08	5.76e-06
wound healing (GO:0042060)	6.79	0.000238	0.0125
regulation of apoptotic signaling pathway (GO:2001233)	6.74	0.000855	0.0332
negative regulation of protein phosphorylation (GO:0001933)	6.71	0.000874	0.0336
negative regulation of apoptotic process (GO:0043066)	6.71	4.17e-07	6.14e-05
negative regulation of cell cycle (GO:0045786)	6.68	7.49e-05	0.00491
response to wounding (GO:0009611)	6.65	7.73e-05	0.00505
regulation of programmed cell death (GO:0043067)	6.63	4.48e-12	5.49e-09
cell population proliferation (GO:0008283)	6.6	0.000277	0.0141
embryonic morphogenesis (GO:0048598)	6.59	8.16e-05	0.00526
response to hormone (GO:0009725)	6.57	5.06e-07	7.33e-05
positive regulation of phosphorylation (GO:0042327)	6.56	3.56e-08	7.99e-06
regulation of catabolic process (GO:0009894)	6.55	1.39e-07	2.43e-05
negative regulation of cell death (GO:0060548)	6.55	1.4e-07	2.43e-05
response to organonitrogen compound (GO:0010243)	6.53	1.43e-07	2.43e-05
regulation of mitotic cell cycle phase transition (GO:1901990)	6.53	0.000983	0.0367
positive regulation of cell population proliferation (GO:0008284)	6.52	5.51e-07	7.83e-05
reproductive structure development (GO:0048608)	6.4	0.00108	0.0399
regulation of apoptotic process (GO:0042981)	6.36	4.22e-11	3.2e-08
positive regulation of transferase activity (GO:0051347)	6.35	3.03e-05	0.00225
negative regulation of multicellular organismal process (GO:0051241)	6.35	1.34e-08	3.56e-06
reproductive system development (GO:0061458)	6.34	0.00112	0.0412
cytokine-mediated signaling pathway (GO:0019221)	6.33	3.13e-05	0.0023
negative regulation of developmental process (GO:0051093)	6.29	7.76e-07	0.000106
positive regulation of kinase activity (GO:0033674)	6.26	0.000112	0.00677
mitotic cell cycle process (GO:1903047)	6.26	0.000112	0.00675
heart development (GO:0007507)	6.24	0.000374	0.0178
response to nutrient levels (GO:0031667)	6.21	0.000381	0.0181
response to growth factor (GO:0070848)	6.19	0.000389	0.0184
negative regulation of cell differentiation (GO:0045596)	6.17	3.71e-05	0.00266
positive regulation of phosphorus metabolic process (GO:0010562)	6.16	7.35e-08	1.43e-05
positive regulation of phosphate metabolic process (GO:0045937)	6.16	7.35e-08	1.41e-05
positive regulation of cellular component biogenesis (GO:0044089)	6.14	0.000404	0.0191
regulation of cell death (GO:0010941)	6.14	1.69e-11	1.5e-08
cellular response to oxygen-containing compound (GO:1901701)	6.13	2.82e-07	4.45e-05
negative regulation of phosphorylation (GO:0042326)	6.11	0.00132	0.0462
anatomical structure formation involved in morphogenesis (GO:0048646)	6.1	3.64e-06	0.000374
response to inorganic substance (GO:0010035)	6.09	0.000425	0.0199
negative regulation of signal transduction (GO:0009968)	6.04	2.48e-08	5.98e-06
response to nitrogen compound (GO:1901698)	6.04	3.34e-07	5.11e-05
regulation of cell cycle phase transition (GO:1901987)	6.02	0.00141	0.0493
negative regulation of hydrolase activity (GO:0051346)	5.98	0.00145	0.0499
regulation of cellular response to stress (GO:0080135)	5.97	4.68e-05	0.00327
regulation of proteolysis (GO:0030162)	5.96	4.77e-05	0.00332
regulation of cellular catabolic process (GO:0031329)	5.87	1.67e-05	0.00136
response to extracellular stimulus (GO:0009991)	5.86	0.000518	0.023
response to oxygen-containing compound (GO:1901700)	5.83	7.03e-10	2.73e-07
response to endogenous stimulus (GO:0009719)	5.83	2.81e-09	8.96e-07
cellular response to endogenous stimulus (GO:0071495)	5.82	1.41e-07	2.41e-05
negative regulation of phosphate metabolic process (GO:0045936)	5.8	0.000548	0.0242
negative regulation of phosphorus metabolic process (GO:0010563)	5.79	0.000553	0.0241
regulation of cell cycle process (GO:0010564)	5.75	6.07e-05	0.00412
regulation of phosphorylation (GO:0042325)	5.75	8.82e-10	3.12e-07
positive regulation of protein metabolic process (GO:0051247)	5.73	2.32e-10	9.98e-08
regulation of cell migration (GO:0030334)	5.66	2.21e-05	0.00174
negative regulation of cell communication (GO:0010648)	5.6	6.35e-08	1.26e-05
negative regulation of signaling (GO:0023057)	5.59	6.58e-08	1.29e-05
negative regulation of cell population proliferation (GO:0008285)	5.57	0.000229	0.0121
positive regulation of response to external stimulus (GO:0032103)	5.54	0.000691	0.0282
mitotic cell cycle (GO:0000278)	5.52	0.000241	0.0126
phosphorylation (GO:0016310)	5.49	2.78e-07	4.42e-05
regulation of kinase activity (GO:0043549)	5.47	2.88e-05	0.00215
positive regulation of protein phosphorylation (GO:0001934)	5.42	1.02e-05	0.000937
epithelium development (GO:0060429)	5.41	3.33e-06	0.000346
regulation of transferase activity (GO:0051338)	5.4	1.06e-05	0.000964
response to drug (GO:0042493)	5.39	1.07e-05	0.000967
positive regulation of transcription by RNA polymerase II (GO:0045944)	5.38	1.11e-06	0.000143
regulation of cellular component movement (GO:0051270)	5.37	1.11e-05	0.000989
regulation of cell population proliferation (GO:0042127)	5.34	9.8e-09	2.74e-06
regulation of multicellular organismal development (GO:2000026)	5.31	5.03e-11	3.49e-08
positive regulation of protein modification process (GO:0031401)	5.31	1.3e-06	0.000159
regulation of cytokine production (GO:0001817)	5.31	0.000306	0.015
cell surface receptor signaling pathway (GO:0007166)	5.3	1.28e-13	5.11e-10
positive regulation of cellular component organization (GO:0051130)	5.29	1.33e-06	0.000159
regulation of MAPK cascade (GO:0043408)	5.27	0.000319	0.0155
regulation of cell motility (GO:2000145)	5.26	3.87e-05	0.00276
metal ion homeostasis (GO:0055065)	5.2	0.000959	0.036
regulation of phosphate metabolic process (GO:0019220)	5.13	4.92e-09	1.54e-06
regulation of phosphorus metabolic process (GO:0051174)	5.13	4.96e-09	1.52e-06
anatomical structure morphogenesis (GO:0009653)	5.04	1.3e-10	5.92e-08
cellular response to organic substance (GO:0071310)	5.03	8.23e-12	8.74e-09
immune system development (GO:0002520)	5	0.00117	0.0424
regulation of anatomical structure morphogenesis (GO:0022603)	5	2.05e-05	0.00162
negative regulation of response to stimulus (GO:0048585)	4.99	8.19e-08	1.53e-05
cell cycle process (GO:0022402)	4.96	6.1e-05	0.00412
negative regulation of transcription by RNA polymerase II (GO:0000122)	4.96	0.000169	0.00949
regulation of organelle organization (GO:0033043)	4.96	2.62e-06	0.000282
positive regulation of multicellular organismal process (GO:0051240)	4.96	2.77e-08	6.4e-06
negative regulation of transcription, DNA-templated (GO:0045892)	4.91	8.45e-06	0.000792
regulation of protein phosphorylation (GO:0001932)	4.91	9.86e-07	0.00013
embryo development (GO:0009790)	4.9	6.68e-05	0.00445
regulation of locomotion (GO:0040012)	4.89	6.84e-05	0.00452
positive regulation of catalytic activity (GO:0043085)	4.87	1.08e-06	0.000141
chemical homeostasis (GO:0048878)	4.86	2.58e-05	0.00196
apoptotic process (GO:0006915)	4.84	0.000199	0.0108
regulation of growth (GO:0040008)	4.82	0.00141	0.0492
regulation of mitotic cell cycle (GO:0007346)	4.8	0.00144	0.0501
cellular response to cytokine stimulus (GO:0071345)	4.79	8e-05	0.00518
regulation of cell differentiation (GO:0045595)	4.77	4.77e-08	1e-05
cell adhesion (GO:0007155)	4.77	0.000221	0.0118
programmed cell death (GO:0012501)	4.76	8.43e-05	0.00541
positive regulation of cellular protein metabolic process (GO:0032270)	4.75	4.74e-07	6.93e-05
positive regulation of developmental process (GO:0051094)	4.74	4.19e-06	0.00042
negative regulation of macromolecule biosynthetic process (GO:0010558)	4.74	1.46e-06	0.000171
biological adhesion (GO:0022610)	4.74	0.000231	0.0122
response to abiotic stimulus (GO:0009628)	4.73	3.3e-05	0.00241
negative regulation of catalytic activity (GO:0043086)	4.7	0.000627	0.0261
negative regulation of nucleic acid-templated transcription (GO:1903507)	4.7	1.27e-05	0.00111
negative regulation of RNA biosynthetic process (GO:1902679)	4.69	1.28e-05	0.00111
regulation of protein modification process (GO:0031399)	4.69	6.06e-08	1.22e-05
regulation of hydrolase activity (GO:0051336)	4.68	1.32e-05	0.00113
multicellular organismal reproductive process (GO:0048609)	4.63	0.000688	0.0283
negative regulation of cellular macromolecule biosynthetic process (GO:2000113)	4.63	5.33e-06	0.000524
cell migration (GO:0016477)	4.62	0.000272	0.014
cell death (GO:0008219)	4.6	0.000108	0.00662
regulation of developmental process (GO:0050793)	4.6	4.83e-11	3.5e-08
positive regulation of gene expression (GO:0010628)	4.6	2.54e-08	5.94e-06
negative regulation of nitrogen compound metabolic process (GO:0051172)	4.57	7.56e-10	2.8e-07
multicellular organism reproduction (GO:0032504)	4.56	0.000749	0.0302
negative regulation of cellular biosynthetic process (GO:0031327)	4.56	2.24e-06	0.000253
developmental process involved in reproduction (GO:0003006)	4.55	0.0003	0.0148
regulation of cellular protein metabolic process (GO:0032268)	4.54	6.36e-11	3.9e-08
positive regulation of molecular function (GO:0044093)	4.53	2.92e-07	4.55e-05
positive regulation of signal transduction (GO:0009967)	4.51	8.85e-07	0.00012
regulation of multicellular organismal process (GO:0051239)	4.48	2.61e-13	6.92e-10
negative regulation of biosynthetic process (GO:0009890)	4.48	2.73e-06	0.000292
regulation of protein metabolic process (GO:0051246)	4.46	2.35e-11	1.87e-08
positive regulation of cell differentiation (GO:0045597)	4.43	0.000359	0.0172
positive regulation of response to stimulus (GO:0048584)	4.43	1.29e-09	4.48e-07
negative regulation of cellular metabolic process (GO:0031324)	4.43	3.76e-10	1.57e-07
regulation of cell cycle (GO:0051726)	4.41	5.86e-05	0.00401
response to cytokine (GO:0034097)	4.4	0.000152	0.00873
peptidyl-amino acid modification (GO:0018193)	4.39	0.000931	0.0352
regulation of catalytic activity (GO:0050790)	4.39	5.1e-09	1.5e-06
negative regulation of RNA metabolic process (GO:0051253)	4.37	2.49e-05	0.00191
positive regulation of macromolecule metabolic process (GO:0010604)	4.37	1.03e-13	5.47e-10
negative regulation of gene expression (GO:0010629)	4.35	1.38e-06	0.000162
regulation of response to stress (GO:0080134)	4.34	1.01e-05	0.00094
tissue development (GO:0009888)	4.32	1.48e-06	0.000172
regulation of intracellular signal transduction (GO:1902531)	4.29	1.63e-06	0.000188
negative regulation of macromolecule metabolic process (GO:0010605)	4.27	7.31e-10	2.77e-07
positive regulation of macromolecule biosynthetic process (GO:0010557)	4.27	6.24e-07	8.73e-05
negative regulation of metabolic process (GO:0009892)	4.27	5.8e-11	3.7e-08
positive regulation of nitrogen compound metabolic process (GO:0051173)	4.26	3.74e-12	4.97e-09
positive regulation of intracellular signal transduction (GO:1902533)	4.26	0.00047	0.0218
positive regulation of transcription, DNA-templated (GO:0045893)	4.22	1.36e-05	0.00115
locomotion (GO:0040011)	4.2	8.8e-05	0.00554
intracellular signal transduction (GO:0035556)	4.2	5.5e-06	0.000538
response to organic substance (GO:0010033)	4.17	9.19e-11	4.88e-08
positive regulation of metabolic process (GO:0009893)	4.16	6.91e-14	1.1e-09
regulation of transcription by RNA polymerase II (GO:0006357)	4.15	1.16e-07	2.07e-05
positive regulation of cell communication (GO:0010647)	4.15	2.43e-06	0.000267
regulation of molecular function (GO:0065009)	4.13	1.1e-10	5.49e-08
cell activation (GO:0001775)	4.13	0.000571	0.0247
positive regulation of signaling (GO:0023056)	4.13	2.58e-06	0.000279
cell cycle (GO:0007049)	4.12	0.000104	0.00635
localization of cell (GO:0051674)	4.12	0.000586	0.0252
cell motility (GO:0048870)	4.12	0.000586	0.0251
cellular response to chemical stimulus (GO:0070887)	4.11	4.39e-10	1.79e-07
positive regulation of RNA metabolic process (GO:0051254)	4.09	7.41e-06	0.000707
positive regulation of cellular biosynthetic process (GO:0031328)	4.08	1.12e-06	0.000143
negative regulation of nucleobase-containing compound metabolic process (GO:0045934)	4.07	4.81e-05	0.00332
positive regulation of cellular metabolic process (GO:0031325)	4.05	1.15e-11	1.14e-08
positive regulation of nucleobase-containing compound metabolic process (GO:0045935)	4.02	3.45e-06	0.000357
positive regulation of biosynthetic process (GO:0009891)	4.01	1.37e-06	0.000163
positive regulation of nucleic acid-templated transcription (GO:1903508)	3.97	2.47e-05	0.00191
positive regulation of RNA biosynthetic process (GO:1902680)	3.97	2.49e-05	0.00191
homeostatic process (GO:0042592)	3.96	2.53e-05	0.00193
reproductive process (GO:0022414)	3.83	0.00019	0.0104
reproduction (GO:0000003)	3.82	0.000193	0.0105
negative regulation of molecular function (GO:0044092)	3.73	0.00111	0.0409
regulation of cellular component organization (GO:0051128)	3.69	6.25e-07	8.66e-05
response to biotic stimulus (GO:0009607)	3.64	0.000612	0.0258
animal organ development (GO:0048513)	3.59	1.77e-08	4.48e-06
regulation of signal transduction (GO:0009966)	3.49	7.92e-08	1.5e-05
regulation of macromolecule biosynthetic process (GO:0010556)	3.37	6.94e-10	2.76e-07
response to external stimulus (GO:0009605)	3.36	1.24e-05	0.00109
system development (GO:0048731)	3.34	7.38e-11	4.06e-08
phosphate-containing compound metabolic process (GO:0006796)	3.33	6.54e-05	0.00438
cellular developmental process (GO:0048869)	3.3	1.02e-08	2.79e-06
neurogenesis (GO:0022008)	3.3	0.000626	0.0261
phosphorus metabolic process (GO:0006793)	3.29	7.45e-05	0.0049
regulation of cell communication (GO:0010646)	3.27	9.53e-08	1.74e-05
regulation of cellular biosynthetic process (GO:0031326)	3.26	1.49e-09	5.03e-07
multicellular organism development (GO:0007275)	3.25	2.22e-12	3.21e-09
regulation of signaling (GO:0023051)	3.23	1.17e-07	2.07e-05
regulation of cellular macromolecule biosynthetic process (GO:2000112)	3.21	1.77e-08	4.54e-06
negative regulation of cellular process (GO:0048523)	3.2	5.44e-11	3.61e-08
regulation of biosynthetic process (GO:0009889)	3.2	2.23e-09	7.39e-07
anatomical structure development (GO:0048856)	3.12	1.5e-12	2.39e-09
cell differentiation (GO:0030154)	3.09	2.51e-07	4.04e-05
multi-organism process (GO:0051704)	3.09	1.61e-05	0.00134
developmental process (GO:0032502)	3.07	8.7e-14	6.93e-10
system process (GO:0003008)	3.05	0.000605	0.0256
regulation of response to stimulus (GO:0048583)	3.04	1.91e-08	4.74e-06
nervous system development (GO:0007399)	3.01	0.000186	0.0103
regulation of transcription, DNA-templated (GO:0006355)	3	2.33e-06	0.000261
macromolecule modification (GO:0043412)	2.99	5.28e-06	0.000522
regulation of primary metabolic process (GO:0080090)	2.99	1.93e-13	6.16e-10
positive regulation of cellular process (GO:0048522)	2.98	2.29e-11	1.92e-08
negative regulation of biological process (GO:0048519)	2.96	1.11e-10	5.36e-08
regulation of nucleic acid-templated transcription (GO:1903506)	2.94	3.11e-06	0.000328
regulation of RNA biosynthetic process (GO:2001141)	2.94	3.17e-06	0.000333
response to chemical (GO:0042221)	2.93	4.03e-08	8.91e-06
regulation of cellular metabolic process (GO:0031323)	2.89	5.49e-13	1.09e-09
response to stress (GO:0006950)	2.89	4.15e-06	0.000419
signal transduction (GO:0007165)	2.89	2.37e-09	7.71e-07
regulation of RNA metabolic process (GO:0051252)	2.88	1.92e-06	0.00022
cellular protein modification process (GO:0006464)	2.85	4.43e-05	0.00312
protein modification process (GO:0036211)	2.85	4.43e-05	0.00311
regulation of macromolecule metabolic process (GO:0060255)	2.84	4.87e-12	5.54e-09
regulation of nucleobase-containing compound metabolic process (GO:0019219)	2.84	1.1e-06	0.000143
regulation of gene expression (GO:0010468)	2.82	2.25e-07	3.7e-05
regulation of biological quality (GO:0065008)	2.81	1.32e-06	0.00016
regulation of nitrogen compound metabolic process (GO:0051171)	2.8	1.23e-10	5.78e-08
regulation of metabolic process (GO:0019222)	2.77	3.52e-13	8.01e-10
immune system process (GO:0002376)	2.74	0.000259	0.0135
regulation of localization (GO:0032879)	2.74	0.00026	0.0135
positive regulation of biological process (GO:0048518)	2.72	7.29e-11	4.3e-08
signaling (GO:0023052)	2.71	1.05e-08	2.84e-06
cellular protein metabolic process (GO:0044267)	2.67	2.74e-05	0.00207
multicellular organismal process (GO:0032501)	2.66	1.3e-12	2.31e-09
cell communication (GO:0007154)	2.66	1.62e-08	4.23e-06
cellular response to stimulus (GO:0051716)	2.59	7.33e-11	4.17e-08
protein metabolic process (GO:0019538)	2.43	5.49e-05	0.00377
cellular macromolecule metabolic process (GO:0044260)	2.27	6.76e-05	0.00448
response to stimulus (GO:0050896)	2.12	8.41e-09	2.44e-06
localization (GO:0051179)	2.09	0.000158	0.00902
organonitrogen compound metabolic process (GO:1901564)	2.07	0.000505	0.0227
cellular component organization (GO:0016043)	2.05	0.000309	0.0151
cellular component organization or biogenesis (GO:0071840)	1.98	0.000414	0.0195
macromolecule metabolic process (GO:0043170)	1.95	0.00049	0.0224
nitrogen compound metabolic process (GO:0006807)	1.8	0.00083	0.0325
regulation of cellular process (GO:0050794)	1.78	2.52e-08	6e-06
primary metabolic process (GO:0044238)	1.76	0.000971	0.0363
regulation of biological process (GO:0050789)	1.68	2.04e-07	3.42e-05
biological regulation (GO:0065007)	1.58	2.36e-06	0.000263
cellular process (GO:0009987)	1.43	2.42e-06	0.000267
